# Supplementary material for: Antagonistic effects of mitochondrial matrix and intermembrane space proteases on yeast aging
Source: BMC Biol. 2022 Jul 12;20:160. doi: 10.1186/s12915-022-01352-w (PMC9277893; doi:10.1186/s12915-022-01352-w)
Supplement: Supplementary file 1 — Additional file 1: Table S1. Deletions strains analyzed in this study. [file 12915_2022_1352_MOESM1_ESM.xlsx]

## Sheet: Table S1
Additional file 1: Table S1. Deletion strains analyzed in this study
Systematic ID	Gene name	Gene description
SPAC3F10.09	his6	1-(5-phosphoribosyl)-5-[(5-phosphoribosylamino) methylideneamino]imidazole-4-carboxamide isomerase His6
SPAC23D3.11	ayr1	1-acyldihydroxyacetone phosphate reductase Ayr1
SPBC428.14		1-acylglycerol-3-phosphate acyltransferase
SPAC1851.02	slc1	1-acylglycerol-3-phosphate O-acyltransferase Slc1
SPAC1783.02c	vps66	1-acylglycerol-3-phosphate O-acyltransferase Vps66
SPAC922.03		1-aminocyclopropane-1-carboxylate deaminase
SPAC343.19	lsb6	1-phosphatidylinositol 4-kinase Lsb6
SPBC577.06c	stt4	1-phosphatidylinositol 4-kinase Stt4
SPAC8E11.02c	rad24	14-3-3 protein Rad24
SPAC17A2.13c	rad25	14-3-3 protein Rad25
SPCC1682.16	rpt4	19S proteasome base subcomplex ATPase subunit Rpt4
SPBC23G7.12c	rpt6	19S proteasome base subcomplex ATPase subunit Rpt6
SPAC637.10c	rpn10	19S proteasome regulatory subunit Rpn10
SPBC342.04	rpn1301	19S proteasome regulatory subunit Rpn13a
SPCC16A11.16c	rpn1302	19S proteasome regulatory subunit Rpn13b
SPAC1420.03	rpn501	19S proteasome regulatory subunit Rpn501
SPAPB8E5.02c	rpn502	19S proteasome regulatory subunit Rpn502
SPAC6B12.04c		2-aminoadipate transaminase/kynurenine-oxoglutarate transaminase
SPBPB2B2.09c	pan5	2-dehydropantoate 2-reductase Pan5
SPBC725.04	hac1	2-hydroxyacyl-CoA lyase Hac1
SPBC3E7.16c	leu3	2-isopropylmalate synthase Leu3
SPBC146.12	coq6	2-octaprenyl-6-methoxyphenol hydroxylase Coq6
SPBC3H7.03c	kgd1	2-oxoglutarate dehydrogenase (lipoamide) (e1 component of oxoglutarate dehydrogenase complex)
SPAC25H1.02	jmj1	2-oxoglutarate- and Fe(II)-dependent oxygenase Jmj1
SPACUNK4.15		2',3'-cyclic-nucleotide 3'-phosphodiesterase
SPAC27D7.08c	mtl16	23S rRNA/U6 snRNA (adenine-N(6))-methyltransferase Mtl16
SPAC2H10.02c	nas2	26S proteasome regulatory particle assembly protein Nas2
SPAC9E9.03	leu2	3-isopropylmalate dehydratase Leu2
SPBC1A4.02c	leu1	3-isopropylmalate dehydrogenase Leu1
SPAC5H10.09c	ecm31	3-methyl-2-oxobutanoatehydroxymethyltransferase Ecm31
SPAC922.06		3-oxoacyl-[acyl-carrier-protein]reductase
SPAC637.09	rex1	3'-5'- exoribonuclease Rex1
SPAC2C4.07c	dis32	3'-5'-exoribonuclease activity Dis3L2
SPAC27D7.04	omt2	4-alpha-hydroxytetrahydrobiopterin dehydratase
SPBC19G7.02	abz2	4-amino-4-deoxychorismate lyase Abz2
SPCC1223.02	nmt1	4-amino-5-hydroxymethyl-2-methylpyrimidine phosphate synthase Nmt1
SPAC19D5.07	uga1	4-aminobutyrate aminotransferase (GABA transaminase)
SPBC15D4.15	pho2	4-phosphoerythronate phosphastase/2-phosphoglycolate phophatase, involved in detoxification of glycolytic by-products
SPBC685.06	rps001	40S ribosomal protein S0A (p40)
SPAPJ698.02c	rps002	40S ribosomal protein S0B
SPAC31G5.17c	rps1001	40S ribosomal protein S10
SPBP22H7.08	rps1002	40S ribosomal protein S10
SPAC31G5.03	rps1101	40S ribosomal protein S11
SPAC144.11	rps1102	40S ribosomal protein S11
SPCC962.04	rps1201	40S ribosomal protein S12
SPBC1685.02c	rps1202	40S ribosomal protein S12
SPBC18H10.13	rps1402	40S ribosomal protein S14
SPCC1393.03	rps1501	40S ribosomal protein S15
SPAC1071.07c	rps1502	40S ribosomal protein S15
SPAC22A12.04c	rps2201	40S ribosomal protein S15a
SPAC5D6.01	rps2202	40S ribosomal protein S15a
SPAC664.04c	rps1602	40S ribosomal protein S16
SPBC839.05c	rps1701	40S ribosomal protein S17
SPCC24B10.09	rps1702	40S ribosomal protein S17
SPBC16D10.11c	rps1801	40S ribosomal protein S18
SPBC21C3.13	rps1901	40S ribosomal protein S19
SPBC649.02	rps1902	40S ribosomal protein S19
SPAC23C11.02c	rps23	40S ribosomal protein S23
SPBP4H10.13	rps2302	40S ribosomal protein S23
SPAC17G6.06	rps2401	40S ribosomal protein S24
SPAC694.05c	rps2502	40S ribosomal protein S25
SPAC1805.11c	rps2602	40S ribosomal protein S26
SPBC1685.10	rps27	40S ribosomal protein S27
SPAC25G10.06	rps2801	40S ribosomal protein S28
SPCC285.15c	rps2802	40S ribosomal protein S28, Rps2802
SPAC19B12.04	rps3001	40S ribosomal protein S30
SPBC19G7.03c	rps3002	40S ribosomal protein S30
SPAC13G6.02c	rps101	40S ribosomal protein S3a
SPBC19F8.08	rps401	40S ribosomal protein S4
SPBC21B10.10	rps402	40S ribosomal protein S4
SPAC328.10c	rps502	40S ribosomal protein S5
SPAC13G6.07c	rps601	40S ribosomal protein S6
SPAC2C4.16c	rps801	40S ribosomal protein S8
SPAC521.05	rps802	40S ribosomal protein S8
SPBC29A3.12	rps902	40S ribosomal protein S9
SPAC11D3.14c		5-oxoprolinase (ATP-hydrolizing)
SPAC11D3.15		5-oxoprolinase (ATP-hydrolizing)
SPAC20H4.05c	mde1	5'-methylthioribulose-1-phosphate dehydratase, adducin Mde1
SPAC17G6.03		5'-nucleotidase, human NT5E family
SPAC144.17c		6-phosphofructo-2-kinase
SPAC222.13c		6-phosphofructo-2-kinase
SPAPB17E12.14c		6-phosphofructo-2-kinase/fructose-2,6-bisphosphate 2-phosphatase
SPCC16C4.10	pgl1	6-phosphogluconolactonase Pgk1
SPBP8B7.06	rpp201	60S acidic ribosomal protein A2
SPAC1071.08	rpp203	60S acidic ribosomal protein A2
SPBC23G7.15c	rpp202	60S acidic ribosomal protein P2
SPAP7G5.05	rpl1002	60S ribosomal protein L10
SPBC30D10.18c	rpl102	60S ribosomal protein L10a
SPAC26A3.07c	rpl1101	60S ribosomal protein L11
SPBC17G9.10	rpl1102	60S ribosomal protein L11
SPCC31H12.04c	rpl1202	60S ribosomal protein L12.1/L12A
SPBC2G2.05	rpl1603	60S ribosomal protein L13/L16
SPAC1783.08c	rpl1502	60S ribosomal protein L15
SPBC2F12.04	rpl1701	60S ribosomal protein L17
SPCC364.03	rpl1702	60S ribosomal protein L17
SPCC1682.14	rpl1902	60S ribosomal protein L19
SPAC3A12.10	rpl2001	60S ribosomal protein L20A
SPAC26A3.04	rpl2002	60S ribosomal protein L20A
SPBC365.03c	rpl2101	60S ribosomal protein L21
SPAC959.08	rpl2102	60S ribosomal protein L21
SPAC3G9.03	rpl2301	60S ribosomal protein L23
SPAC6G9.09c	rpl2401	60S ribosomal protein L24
SPCC330.14c	rpl2402	60S ribosomal protein L24
SPBC29B5.03c	rpl26	60S ribosomal protein L26
SPCC74.05	rpl2702	60S ribosomal protein L27
SPBC776.11	rpl2801	60S ribosomal protein L27/L28
SPAC1687.06c	rpl44	60S ribosomal protein L28/L44
SPBC776.01	rpl29	60S ribosomal protein L29
SPAPB8E5.06c	rpl302	60S ribosomal protein L3
SPAC9G1.03c	rpl3001	60S ribosomal protein L30
SPAC1250.05	rpl3002	60S ribosomal protein L30
SPCC1322.15	rpl3402	60S ribosomal protein L34
SPBC1921.01c	rpl35A02	60S ribosomal protein L35A
SPCC970.05	rpl3601	60S ribosomal protein L36
SPAC15E1.03	rpl42	60S ribosomal protein L36/L42
SPCC1223.05c	rpl3702	60S ribosomal protein L37
SPAPB17E12.05	rpl3703	60S ribosomal protein L37
SPBC800.04c	rpl4301	60S ribosomal protein L37a
SPBC577.02	rpl3801	60S ribosomal protein L38
SPCC663.04	rpl39	60S ribosomal protein L39
SPBC1711.06	rpl401	60S ribosomal protein L4
SPAC3G6.13c	rpl4101	60S ribosomal protein L41
SPAC3F10.18c	rpl4102	60S ribosomal protein L41
SPAC3H5.12c	rpl501	60S ribosomal protein L5
SPBC11C11.09c	rpl502	60S ribosomal protein L5
SPAC3H5.07	rpl702	60S ribosomal protein L7b involved in cytoplasmic translation
SPBC839.04	rpl803	60S ribosomal protein L8/L2
SPAC4G9.16c	rpl901	60S ribosomal protein L9
SPCC613.06	rpl902	60S ribosomal protein L9
SPAC3C7.08c	elf1	AAA family ATPase Elf1
SPBC29A3.09c	gcn20	AAA family ATPase Gcn20
SPBC947.01	knk1	AAA family ATPase kink, Knk1
SPCC553.03	pex1	AAA family ATPase Pex1
SPAPB24D3.09c	pdr1	ABC transmembrane transporter Pdr1
SPAC9E9.12c	ybt1	ABC transmembrane transporter Ybt1
SPBP35G2.07	ilv1	acetolactate synthase catalytic subunit
SPBC14C8.04	ilv6	acetolactate synthase regulatory subunit Ilv6
SPAC22F3.04	mug62	acetyl-CoA biosynthesis protein
SPAC56F8.02	cmr2	acetyl-CoA biosynthesis protein Cmr2
SPAC1952.09c		acetyl-CoA hydrolase
SPCC1827.03c	pcs60	acetyl-CoA ligase Pcs60
SPBC1271.14	aga1	acetyl-CoA:L-glutamate N-acetyltransferase
SPBC725.14	arg6	acetylglutamate synthase Arg6
SPBC4.06		acid phosphatase
SPAC9G1.05	aip1	actin binding WD repeat protein Aip1
SPBC31F10.07	lsb5	actin cortical patch component Lsb5
SPAC15A10.16	bud6	actin nucleation-promoting factor Bud6
SPAC13G7.05	are1	acyl-CoA-sterol acyltransferase Are1
SPCP1E11.05c	are2	acyl-coA-sterol acyltransferase Are2
SPAC3A12.08		acyl-coenzyme A thioesterase
SPAPB2B4.06		acyl-coenzyme A thioesterase
SPBC31F10.02	the13	acyl-coenzyme A thioesterase The13
SPAC4A8.10	rog1	acylglycerol lipase
SPBC1711.12	ppp16	acylpeptide hydrolase
SPBC1289.14		adducin
SPBC359.06	mug14	adducin, involved in actin cytoskeleton organization
SPBC1683.02		adenine deaminase
SPCC1442.14c	hnt1	adenosine 5'-monophosphoramidase
SPBC106.04	ada1	adenosine deaminase Ada1
SPCC338.14	ado1	adenosine kinase
SPBC8D2.18c		adenosylhomocysteinase
SPBC14F5.09c	ade8	adenylosuccinate lyase Ade8
SPAC144.03	ade2	adenylosuccinate synthetase Ade2
SPBP35G2.12	ysa1	ADP-ribose diphosphatase, NudF subfamily Ysa1
SPBC115.02c	afg1	AFG1 family mitochondrial ATPase/chaperone Afg1
SPAC11D3.09		agmatinase
SPAPB24D3.03		agmatinase
SPBC8E4.03		agmatinase 2
SPBC582.08		alanine aminotransferase
SPCC965.08c	alr1	alanine racemase Alr1
SPBC1773.06c	adh8	alcohol dehydrogenase
SPAC5H10.06c	adh4	alcohol dehydrogenase Adh4
SPAC9E9.09c	atd1	aldehyde dehydrogenase
SPAC922.07c	atd2	aldehyde dehydrogenase
SPBC8E4.04		alditol NADP+ 1-oxidoreductase activity
SPAC977.14c		aldo/keto reductase, predicted calcium channel regulator
SPBC215.11c		aldo/keto reductase, unknown biological role
SPAC1F7.12	yak3	aldose reductase ARK13 family YakC, implicated in cellular detoxification from family members
SPAC1250.04c	atl1	alkyltransferase-like protein Atl1
SPAC1F7.09c	dal2	allantoicase Dal2
SPAC23A1.04c	mnl1	alpha mannosidase Mnl1
SPAC637.06	gmh5	alpha-1,2-galactosyltransferase
SPAC5H10.11	gmh1	alpha-1,2-galactosyltransferase Gmh1
SPAC5H10.13c	gmh2	alpha-1,2-galactosyltransferase Gmh2
SPAC22E12.06c	gmh3	alpha-1,2-galactosyltransferase Gmh3
SPBC19C7.12c	omh1	alpha-1,2-mannosyltransferase Omh1
SPCC777.07	omh3	alpha-1,2-mannosyltransferase Omh3
SPBC1773.08c	omh4	alpha-1,2-mannosyltransferase Omh4
SPBC32H8.08c	omh5	alpha-1,2-mannosyltransferase Omh5
SPAC959.04c	omh6	alpha-1,2-mannosyltransferase Omh6
SPAC5H10.12c	otg1	alpha-1,3-galactosyltransferase Otg1
SPBC4C3.08	otg2	alpha-1,3-galactosyltransferase Otg2
SPBC4C3.09	otg3	alpha-1,3-galactosyltransferase Otg3
SPAC1527.01	mok11	alpha-1,3-glucan synthase Mok11
SPBC16D10.05	mok13	alpha-1,3-glucan synthase Mok13
SPCC63.04	mok14	alpha-1,4-glucan synthase, meiotic Mok14
SPAC3C7.05c	mug191	alpha-1,6- mannanase
SPAC15A10.08	ain1	alpha-actinin
SPAC17C9.02c	lys7	alpha-aminoadipate reductase phosphopantetheinyl transferase Lys7
SPAC27E2.01		alpha-amylase homolog
SPCC11E10.09c		alpha-amylase homolog
SPCC63.02c	aah3	alpha-amylase homolog Aah3
SPBC16A3.13	meu7	alpha-amylase homolog Aah4
SPAC25H1.09	mde5	alpha-amylase homolog Mde5
SPAC869.07c	mel1	alpha-galactosidase, melibiase
SPAC30D11.01c	gto2	alpha-glucosidase
SPCC576.01c	xan1	alpha-ketoglutarate-dependent xanthine dioxygenase Xan1
SPAC12B10.16c	mug157	alpha-mannosidase GH125 family Mug157
SPBC660.07	ntp1	alpha,alpha-trehalase Ntp1
SPACUNK4.16c	tps3	alpha,alpha-trehalose-phosphate synthase
SPAC22F8.05		alpha,alpha-trehalose-phosphate synthase
SPAC328.03	tps1	alpha,alpha-trehalose-phosphate synthase [UDP-forming]
SPAC959.06c		alpha/beta hydrolase fold
SPAPB24D3.02c		amino acid transmembrane transporter
SPBC15C4.04c		amino acid transmembrane transporter
SPBC359.01		amino acid transmembrane transporter
SPCC584.13		amino acid transmembrane transporter
SPCC74.04		amino acid transmembrane transporter
SPCC794.03		amino acid transmembrane transporter
SPCPB1C11.02		amino acid transmembrane transporter
SPCC777.04	dip5	amino acid transmembrane transporter Dip5
SPAC1039.09	isp5	amino acid transmembrane transporter Isp5
SPBC19F8.06c	meu22	amino acid transmembrane transporter Meu22
SPAP7G5.04c	lys1	aminoadipate-semialdehyde dehydrogenase
SPAC11D3.03c		aminomethyltransferase-like and DUF1989 family protein, implicated in urea metabolism
SPBC1773.03c		aminotransferase class-III, possible transaminase, unknown specificity
SPAC27F1.05c		aminotransferase class-III, unknown specificty
SPAC27D7.05c	apc14	anaphase-promoting complex subunit Apc14
SPCC4B3.15	mid1	anillin-related medial ring protein Mid1
SPAC105.02c		ankyrin repeat protein, protein phosphatase regulatory subunit, human PPP1R16A ortholog
SPCP1E11.10	dhm1	ankyrin repeat protein, unknown biological role
SPBC691.05c	ist2	anoctamin calcium-activated chloride channel OR Ca(2+)-activated phospholipid scramblase involved in ER-plasma membrane tethering Ist2
SPBC21B10.08c		antibiotic biosynthesis monooxygenase-like domain
SPAPB1A10.09	ase1	antiparallel microtubule cross-linking factor Ase1
SPCC622.17	apn1	AP endonuclease, minor transcript isoform Apn1
SPBC947.02	apl2	AP-1 adaptor complex beta subunit Apl2
SPBP16F5.07	apm1	AP-1 adaptor complex mu subunit Apm1
SPBC691.03c	apl3	AP-2 adaptor complex alpha subunit Alp3
SPBC2G2.06c	apl1	AP-2 adaptor complex beta subunit Apl1
SPAC31A2.09c	apm4	AP-2 adaptor complex mu subunit Apm4
SPBC685.04c	aps2	AP-2 adaptor complex sigma subunit Aps2
SPAC144.06	apl5	AP-3 adaptor complex subunit Apl5
SPAC23H3.06	apl6	AP-3 adaptor complex subunit Apl6
SPBC651.11c	apm3	AP-3 adaptor complex subunit Apm3
SPAC30D11.05	aps3	AP-3 adaptor complex subunit Aps3
SPBC3D6.10	apn2	AP-endonuclease Apn2
SPBC1652.02		APC amino acid transmembrane transporter
SPCC18.09c	hnt3	aprataxin Hnt3
SPAC3G9.05	spa2	Arf GAP, GTPase-activating protein Spa2
SPAC30.01c	sec72	Arf GEF Sec72
SPAC26F1.01	sec74	Arf GEF Sec74
SPAC6G9.04	spo7	Arf GEF Spo7
SPAC3H1.07	aru1	arginase Aru1
SPBP26C9.02c	car1	arginase Car1
SPBC215.08c	arg4	arginine specific carbamoyl-phosphate synthase Arg4
SPAC3C7.07c	ate1	arginine-tRNA protein transferase Ate1
SPBC1539.03c	arg41	argininosuccinate lyase
SPBC1773.14	arg7	argininosuccinate lyase
SPBC428.05c	arg12	argininosuccinate synthase Arg12
SPCC736.11	ago1	argonaute
SPAC13G7.07	arb2	argonaute binding protein 2
SPAC140.03	arb1	argonaute inhibitor protein 1
SPBC557.04	ppk29	Ark1/Prk1 family protein kinase Ppk29
SPBC6B1.02	ppk30	Ark1/Prk1 family protein kinase Ppk30
SPCP1E11.02	ppk38	Ark1/Prk1 family protein kinase Ppk38
SPBC20F10.03		Armadillo-type fold protein, human IFRD1 ortholog, implicated in transcription or signaling
SPAC56E4.03		aromatic aminotransferase
SPCC569.07		aromatic aminotransferase
SPBC1709.16c		aromatic ring-opening dioxygenase
SPAC23E2.03c	ste7	arrestin family ubiquitin-ligase adaptor Ste7
SPBC839.02	aly1	arrestin-related endocytic ubiquitin ligase substrate adaptor Aly1
SPBC2D10.04	aly2	arrestin-related endocytic ubiquitin ligase substrate adaptor Aly2
SPCC584.15c	aly3	arrestin-related endocytic ubiquitin ligase substrate adaptor Aly3
SPBC18H10.20c	any1	arrestin-related endocytic ubiquitin ligase substrate adaptor Any1
SPAC1F12.05	any2	arrestin-related endocytic ubiquitin ligase substrate adaptor Any2
SPAC31A2.12	rod1	arrestin-related endocytic ubiquitin ligase substrate adaptor Rod1
SPBC557.05		arrestin, implicated in vesicle-mediated transport, meiosis specific
SPAPB1A10.15	arv1	Arv1-like family protein Arv1
SPBPB10D8.02c		arylsulfatase
SPBC13G1.08c	ash2	Ash2-trithorax family protein
SPBC4F6.11c	asn2	asparagine synthase
SPAC26A3.01	sxa1	aspartic protease Sxa1
SPCC1795.09	yps1	aspartic protease, yapsin family, unknown specificity Yps1
SPAC4F10.02	ape4	aspartyl metalloaminopeptidase Ape4
SPBC21B10.03c	ath1	ataxin-2 homolog
SPAC227.04	atg10	Atg12 conjugating enzyme Atg10
SPAC19B12.08	atg4	Atg8 deconjugator Atg4
SPAC6B12.08	epr1	Atg8-interacting ER-phagy receptor Epr1
SPCC23B6.03c	tel1	ATM checkpoint kinase
SPAC25G10.05c	his1	ATP phosphoribosyltransferase
SPAC22A12.16	acl2	ATP-citrate synthase subunit 2
SPAC20H4.04	fml2	ATP-dependent 3' to 5' DNA helicase
SPAC9.05	fml1	ATP-dependent 3' to 5' DNA helicase, FANCM ortholog Fml1
SPAC6G9.10c	sen1	ATP-dependent 5' to 3' DNA/RNA helicase Sen1
SPAC17A2.12	rrp1	ATP-dependent chromatin remodeler/ ubiquitin-protein ligase E3
SPAC13G6.01c	rad8	ATP-dependent chromatin remodeller/ubiquitin-protein ligase E3 Rad8
SPAC3G6.11	chl1	ATP-dependent DNA helicase Chl1
SPAC4H3.05	srs2	ATP-dependent DNA helicase, UvrD subfamily
SPAC11H11.03c		ATP-dependent polydeoxyribonucleotide 5'-hydroxyl-kinase activity implicated in DNA repair
SPBC29A10.10c	dbl8	ATP-dependent RNA helicase Dbl8
SPBC17D1.06	dbp3	ATP-dependent RNA helicase Dbp3
SPBC21H7.04	dbp7	ATP-dependent RNA helicase Dbp7
SPAC22F3.08c	rok1	ATP-dependent RNA helicase Rok1
SPBC13G1.10c	slh1	ATP-dependent RNA helicase Slh1, human ASCC3 ortholog
SPCC895.09c	ucp12	ATP-dependent RNA helicase Ucp12, unknown location and role, implicated in mRNA processing
SPAC16C9.06c	upf1	ATP-dependent RNA helicase Upf1
SPBC15C4.05	dhx29	ATP-dependent RNA helicase, human DHX29 ortholog
SPAC20H4.09		ATP-dependent RNA helicase, spliceosomal Dhx35
SPAC31G5.19	abo1	ATPase histone chaperone Abo1
SPBP22H7.05c	abo2	ATPase with bromodomain protein
SPCC825.01		ATPase, involved in cytoplasmic translational initiation
SPBC216.05	rad3	ATR checkpoint kinase Rad3
SPAC9E9.08	rad26	ATRIP, ATR checkpoint kinase regulatory subunit Rad26
SPAC20G8.10c	atg6	autophagy associated beclin family protein Atg6
SPAC25H1.03	atg101	autophagy associated HORMA domain protein Atg101
SPBC31E1.01c	atg2	autophagy associated intermembrane lipid transfer protein Atg2
SPAC23C4.16c	atg15	autophagy associated lysophospholipase Atg15
SPBC15D4.07c	atg9	autophagy associated phospholipid scramblase Atg9
SPAC4F10.07c	atg13	autophagy associated protein Atg13
SPAC25A8.02	atg14	autophagy associated protein Atg14
SPBC405.05	atg16	autophagy associated protein Atg16
SPBC1711.11	atg2402	autophagy associated protein Atg24c
SPBC4B4.10c	atg5	autophagy associated protein Atg5
SPAC1D4.03c	aut12	autophagy associated protein Aut12
SPAC10F6.11c	atg17	autophagy associated protein kinase activator Atg17
SPAC7D4.04	atg11	autophagy associated protein kinase regulator Atg11
SPCC16A11.08	atg20	autophagy associated PX/BAR domain sorting nexin Atg20
SPAC1783.06c	atg12	autophagy associated ubiquitin-like protein modifier Atg12
SPAC589.07c	atg1801	autophagy associated WD repeat protein Atg18a
SPAC823.16c	atg1802	autophagy associated WD repeat protein Atg18b
SPAC458.06	atg1803	autophagy associated WD repeat protein Atg18c
SPAC1687.09	irs4	autophagy/CVT pathway ENTH/VHS domain protein Irs4
SPAC5D6.04		auxin family transmembrane transporter
SPBC16G5.11c	bag101	BAG family molecular chaperone regulator Bag101
SPBC530.03c	bag102	BAG family molecular chaperone regulator Bag102
SPBC21D10.12	hob1	BAR adaptor protein Hob1
SPBC725.09c	hob3	BAR adaptor protein Hob3
SPBC19C2.10		BAR adaptor protein, human endophilin A1-like ortholog, implicated in endocytosis
SPCC1919.11	mug137	BAR adaptor protein, human endophilin A3-like
SPBC18E5.07	aim21	barbed end F-actin assembly inhibitor
SPBC28E12.06c	lvs1	beige protein homolog Lvs1
SPAC631.02	bdf2	BET family double bromodomain protein Bdf2
SPAC23H3.11c		beta-glucan biosynthesis protein
SPCC18.01c	adg3	beta-glucosidase Adg3
SPBC2G2.17c	psu2	beta-glucosidase Psu2
SPCC550.10	atd3	betaine-aldehyde dehydrogenase Atd3
SPCPB16A4.03c	ade10	bifunctional IMP cyclohydrolase/phosphoribosylaminoimidazolecarboxamideformyltransferase
SPBC1861.05		bifunctional pseudouridylate synthase/pseudouridine kinase
SPAC23H4.10c	thi4	bifunctional thiamine-phosphate dipyrophosphorylase/hydroxyethylthiazole kinase
SPCC1235.02	bio2	biotin synthase
SPBC651.02	nit1	bis(5'-adenosyl)-triphosphatase Nit1
SPCC4G3.02	aph1	bis(5'-nucleosidyl)-tetraphosphatase
SPAC6G9.13c	bqt1	bouquet formation protein Bqt1
SPAC1002.06c	bqt2	bouquet formation protein Bqt2
SPCC594.07c	bqt3	bouquet formation protein Bqt3
SPBC19C7.10	bqt4	bouquet formation protein Bqt4
SPBC428.02c	eca39	branched chain amino acid aminotransferase Eca39
SPBC342.05	crb2	BRCT and tudor domain DNA checkpoint protein Crb2
SPBC3H7.14	mug176	BRCT domain protein
SPAC17G6.05c	bro1	BRO1 domain protein Bro1
SPBC21D10.10	bdc1	bromodomain protein Bdc1
SPAC13D6.04c	btb3	BTB/POZ family substrate adaptor for cullin 3 ubiquitin ligase Btb3
SPCC330.11	btb1	BTB/POZ family ubiquitin-type ligase substrate adaptor Btb1
SPBC25B2.06c	btb2	BTB/POZ family ubiquitin-type ligase substrate adaptor Btb2
SPBC3D6.02	but2	But2 family protein But2, similar to cell surface molecules
SPAC27D7.09c		But2 family protein, similar to cell surface molecules
SPAC27D7.11c		But2 family protein, similar to cell surface molecules
SPAC27D7.09c		But2 family protein, similar to cell surface molecules
SPBC2G2.08	ade9	C-1-tetrahydrofolatesynthase/methylenetetrahydrof olatedehydrogenase/methylenetetrahydrofolatecyclohydrolase/ formyltetrahydrofolatesynthetase Ade9
SPAC19A8.04	erg5	C-22 sterol desaturase Erg5
SPAC20G4.07c	erg4	C-24(28) sterol reductase Erg4
SPAC1687.16c	erg31	C-5 sterol desaturase Erg31
SPAC20G8.07c	erg2	C-8 sterol isomerase Erg2
SPCC4G3.04c	coq5	C-methyltransferase
SPBC21C3.20c	git1	C2 domain protein Git1
SPAC29A4.19c	cta5	Ca2+/Mn2+ transporting P-type ATPase P5 type Cta5
SPAC26H5.03	pcf2	CAF assembly factor (CAF-1) complex subunit B, Pcf2
SPAC25H1.06	pcf3	CAF assembly factor (CAF-1) complex subunit C, Pcf3
SPAC24H6.13		calcium ion transmembrane transporter
SPAC25H1.05	meu29	calcium transport factor
SPAPB2B4.04c	pmc1	calcium transporting P-type ATPase P2 type, Pmc1
SPCC1919.01	ckk2	calcium/calmodulin-dependent (CaMKK) protein kinase kinase Ckk2/Ppk34
SPCC297.03	ssp1	calcium/calmodulin-dependent (CaMKK) protein kinase Ssp1
SPACUNK12.02c	cmk1	calcium/calmodulin-dependent protein kinase Cmk1
SPBC337.04	ppk27	calcium/calmodulin-dependent protein kinase Ppk27
SPBP4H10.19c		calreticulin/calnexin homolog
SPBC106.10	pka1	cAMP-dependent protein kinase catalytic subunit Pka1
SPAC31G5.11	pac2	cAMP-independent regulatory protein Pac2
SPAC22G7.06c	ura1	carbamoyl-phosphate synthase (glutamine hydrolyzing), aspartate carbamoyltransferase Ura1
SPCC417.12		carboxylesterase, type B family protein
SPAC1039.04		carboxylic acid transmembrane transporter
SPAC11D3.18c		carboxylic acid transmembrane transporter
SPBC1683.12		carboxylic acid transmembrane transporter
SPBC17D11.03c	pxp2	carboxymuconolactone decarboxylase-like protein, Pxp2
SPBP35G2.11c	nbr1	cargo receptor for selective autophagy pathway
SPCC364.04c	coy1	CASP family protein involved in Golgi vesicle transport Coy1
SPCC757.07c	ctt1	catalase
SPAC24C9.05c	mug70	CBS and PB1 domain protein, conserved in fungi and plants, implicated in signalling Mug70
SPAC23C11.08	php3	CCAAT-binding factor complex subunit Php3
SPBC3B8.02	php5	CCAAT-binding factor complex subunit Php5
SPAC589.03c	noc12	CCAAT-binding factor, Noc1 related
SPCC31H12.08c	ccr4	CCR4-Not complex 3'-5'-exoribonuclease subunit 6
SPCC4G3.15c	not2	CCR4-Not complex NOT box subunit 2
SPAC29B12.06c	rcd1	CCR4-Not complex RNA-binding protein subunit 9
SPAC23H4.16c	not11	CCR4-Not complex subunit 11
SPAC20G4.01	caf16	CCR4-Not complex subunit Caf16
SPBC9B6.11c		CCR4/nocturin family endoribonuclease
SPBC839.07	ibp1	Cdc25 family phosphatase Ibp1, unknown role, implicated in DNA replication
SPAC22H10.07	scd2	Cdc42 GTPase complex scaffold subunit Scd2
SPCC1827.04	vms1	Cdc48p-Npl4p-Vms1p AAA ATPase complex subunit involved in ER associated ubiquitin-dependent protein catabolic process Vms1
SPAC821.03c	slf1	cell cortex node protein Slf1
SPCC1223.06	tea1	cell end marker Tea1
SPAC6G10.02c	tea3	cell end marker Tea3
SPAC821.09	eng1	cell septum surface endo-1,3-beta-glucanase Eng1
SPAP11E10.02c	mam3	cell surface adhesion protein for conjugation Mam3
SPBC146.10	mug57	cell surface fascilin domain protein, implicated in adhesion Mug57
SPAPB2C8.01		cell surface glycoprotein, adhesion molecule
SPBC947.04	pfl3	cell surface glycoprotein, flocculin Pfl3, DIPSY family
SPCC188.09c	pfl4	cell surface glycoprotein, flocculin Pfl4
SPBC359.04c	pfl7	cell surface glycoprotein, flocculin Pfl7, DIPSY family
SPAC1F8.06	pfl8	cell surface glycoprotein, flocculin Pfl8
SPAC186.01	pfl9	cell surface glycoprotein, flocculin Pfl9, DIPSY family
SPCC1223.12c	meu10	cell surface protein involved in ascospore wall assembly, GPI anchored Meu10
SPAC23D3.10c	eng2	cell wall and ascospore endo-1,3-beta-glucanase Eng2
SPCC1840.02c	bgs4	cell wall and secondary septum 1,6 branched 1,3-beta-glucan synthase catalytic subunit Bgs4
SPBC2D10.05	exg3	cell wall glucan 1,3-beta-glucosidase Exg3
SPBC1105.05	exg1	cell wall glucan 1,6-beta-glucosidase Exg1
SPAC14C4.09	agn1	cell wall glucan endo-1,3-alpha-glucosidase Agn1
SPAC12B10.11	exg2	cell wall glucan glucosidase Exg2
SPAC11E3.13c	gas5	cell wall protein 1,3-beta-glucanosyltransferase Gas5
SPAC13G6.10c	asl1	cell wall protein Asl1, predicted O-glucosyl hydrolase
SPBC1347.02	ani1	CENP-A amino terminus domain (NTD) isomerase Ani1
SPAC27F1.06c	ani2	CENP-A amino terminus domain (NTD) isomerase Ani2
SPBC1105.04c	cbp1	CENP-B homolog
SPAC9E9.10c	cbh1	CENP-B homolog Cbh1
SPAC29B12.13		CENP-V, S-(hydroxymethyl)glutathione synthase
SPCC576.12c	mhf2	CENP-X ortholog, FANCM-MHF complex subunit Mhf2
SPAC26A3.10	cnt6	centaurin ADP ribosylation factor GTPase activating protein family
SPBC17G9.08c	cnt5	Centaurin Cnt5
SPBC776.16	mis20	centromere protein Mis20/Eic2
SPAC15A10.15	sgo2	centromeric adaptor, shugoshin Sgo2
SPAC18G6.01c		chalcone related protein family
SPBC1711.08	aha1	chaperone activator Aha1
SPAC26F1.12c	hgh1	chaperone for translation factor EF2, Armadillo-type fold, Hgh1
SPAC3G6.01	hrp3	CHD family chromatin remodeller Hrp3
SPAC1783.05	hrp1	CHD family chromatin remodeller, CENP-A chaperone Hrp1
SPAC20G4.04c	hus1	checkpoint clamp complex protein Hus1
SPAC1952.07	rad1	checkpoint clamp complex protein Rad1
SPAC664.07c	rad9	checkpoint clamp complex protein Rad9
SPAC19G12.03	cda1	chitin deacetylase Cda1
SPBC1709.01	chs2	chitin synthase homolog Chs2
SPCC1682.11c	ctl1	choline transporter-like, implicated in autophagy Ctl1
SPAC13G7.12c	eki1	choline/ethanolamine kinase Eki1
SPAP14E8.02	tos4	chromatin binding FHA domain protein Tos4
SPBC21C3.14c		chromatin binding protein ortholog
SPAC1B3.17	clr2	chromatin silencing protein Clr2
SPAC1071.02	mms19	CIA machinery protein Mms19
SPAC6C3.04	cit1	citrate synthase Cit1
SPBC2G5.02c	ckb2	CK2 regulatory subunit beta isoform 2, Ckb2
SPAC694.06c	mrc1	claspin, Mrc1
SPBPB2B2.05		class I glutamine amidotransferase family protein
SPAC13C5.04		class I glutamine amidotransferase family protein, conserved in fungi, bacteria, plants
SPAC688.11	end4	Clathrin adaptor End4
SPBC887.02		ClC chloride channel
SPAC3C7.12	tip1	CLIP170 family protein Tip1
SPAC3G9.01	nsk1	Clp1-interacting, microtubule plus-end binding Nsk1
SPAC29B12.08	clr5	Clr5 protein
SPAC16C9.05	cph1	Clr6 histone deacetylase associated PHD finger protein Cph1
SPAC2F7.07c	cph2	Clr6 histone deacetylase associated PHD-finger protein Cph2
SPAC5D6.02c	mug165	Clr6 histone deacetylase complex subunit Mug165
SPCC24B10.19c	nts1	Clr6 histone deacetylase complex subunit Nts1
SPAC29A4.18	prw1	Clr6 histone deacetylase complex subunit Prw1
SPAC23C11.15	pst2	Clr6 histone deacetylase complex subunit Pst2
SPAC14C4.12c	laf1	Clr6 L associated factor 1 Laf1
SPBP8B7.28c	stc1	CLRC complex-Argonaute linker protein Stc1
SPCC970.07c	raf2	CLRC ubiquitin ligase complex subunit Raf2
SPCC11E10.08	rik1	CLRC ubiquitin ligase complex WD repeat protein Rik1
SPCC613.12c	raf1	CLRC ubiquitin ligase complex WD repeat subunit Raf1/Dos1
SPBC530.06c	clu1	clustered mitochondria ortholog Clu1
SPBC24C6.05	sec28	coatomer epsilon subunit
SPAC6G9.05	pcd1	coenzyme A diphosphatase
SPAC30C2.04	asc1	cofactor for cytoplasmic methionyl-and glutamyl-tRNA synthetases Asc1
SPAC17H9.11	gmf1	cofilin/tropomyosin family Glia Maturation Factor homolog Gmf1
SPAPJ760.02c	abp1	cofilin/tropomyosin family, drebrin ortholog Abp1
SPBC428.17c	wpl1	cohesin loading/unloading factor (WAPL) Wpl1
SPCP1E11.07c	cwf18	complexed with Cdc5 protein Cwf18
SPAC4A8.09c	cwf21	complexed with Cdc5 protein Cwf21
SPAC22G7.11c	cum1	Con-6 family conserved fungal protein
SPAC11D3.01c		Con-6 family conserved fungal protein
SPAC869.09		Con-6 family conserved fungal protein
SPAP7G5.03	prm1	conjugation protein Prm1
SPBC15D4.05		conserved CobW/HypB/UreG nucleotide binding domain protein
SPAC23G3.05c		conserved endomembrane protein, RGS domain, implicated in signal transduction, cell polarity, possibly via membrane tethering
SPAC6B12.14c		conserved eukaryotic protein, human C16orf72 ortholog
SPAC19G12.16c	adg2	conserved fungal cell surface protein, Kre9/Knh1 family, Adg2
SPAC1952.10c		conserved fungal multispanning membrane protein
SPAC23H3.04		conserved fungal multispanning membrane protein
SPBPB2B2.18		conserved fungal plasma membrane protein
SPBC31F10.05	mug37	conserved fungal protein
SPAC12G12.07c		conserved fungal protein
SPAC13G7.09c		conserved fungal protein
SPAC1782.02c		conserved fungal protein
SPAC2C4.08		conserved fungal protein
SPAC4F10.17		conserved fungal protein
SPAPB1A10.08		conserved fungal protein
SPBC21D10.08c		conserved fungal protein
SPBPB2B2.08		conserved fungal protein
SPCC297.06c		conserved fungal protein
SPCC320.06		conserved fungal protein
SPBC1604.03c		conserved fungal protein, implicated in vesicle trafficking or lipid metabolism
SPCC645.11c	mug117	conserved fungal protein, meiotic Mug117
SPAC17A5.10	hua1	conserved fungal protein, possibly DNA J domain Hua1
SPAC57A10.07		conserved membrane protein with Rossmann-like alpha/beta/alpha sandwich fold, conserved in fungi and protozoa
SPAC4A8.02c		conserved protein, UPF0047 family
SPAC4H3.14c	rng8	contractile ring myosin V regulator Rng8
SPBP8B7.02	rng9	contractile ring myosin V regulator Rng9
SPBC83.18c	fic1	contractile ring-membrane anchor Fic1
SPAC1952.12c	csn71	COP9/signalosome complex subunit 7a
SPBC215.03c	csn1	COP9/signalosome complex subunit Csn1
SPAPB17E12.04c	csn2	COP9/signalosome complex subunit Csn2
SPAC222.16c	csn3	COP9/signalosome complex subunit Csn3
SPAC22A12.03c	csn4	COP9/signalosome complex subunit Csn4
SPAC6F12.04	tvp15	COPI-coated vesicle associated protein
SPBC776.04	sec2302	COPII cargo receptor subunit Sec23b
SPBC16E9.09c	erp5	COPII vesicle coat component Erp5/Erp6
SPCC1795.10c	svp26	COPII-coated ER to Golgi transport vesicle protein Svp26
SPAC17A5.08	erp2	COPII-coated vesicle component Erp2/3/4
SPBC2G5.04c	erv41	COPII-coated vesicle component Erv41
SPAC24B11.08c	erv46	COPII-coated vesicle component Erv46
SPAC2E1P3.04	cao1	copper amine oxidase Cao1
SPBC1289.16c	cao2	copper amine oxidase-like protein Cao2
SPBC21D10.07	cmc1	copper-binding protein of the mitochondrial intermembrane space Cmc1
SPAC2C4.05	cor1	cornichon family protein
SPAC30C2.05	erv14	cornichon family protein Erv14
SPCC1494.08c		cortical variant C2 domain protein, human FAM102A and FAM102B ortholog, implicated in signalling or endocytosis
SPCC364.05	vps3	CORVET complex WD repeat subunit Vps3
SPAC17A2.06c	vps8	CORVET complex WD repeat subunit Vps8
SPBPJ4664.02		crazy cell surface glycoprotein
SPBC902.02c	ctf18	Ctf18 RFC-like complex subunit Ctf18
SPAC19D5.11c	ctf8	Ctf18 RFC-like complex subunit Ctf8
SPAC31A2.15c	dcc1	Ctf18 RFC-like complex subunit Dcc1
SPCC1906.02c	cue3	CUE domain protein Cue3, human ASCC2 ortholog, activating signal cointegrator 1 complex
SPBC16E9.02c		CUE domain protein, human TOLLIP ortholog
SPAC17H9.10c	ddb1	Cul4-RING E3 complex subunit Ddb1
SPAC3H8.05c	mms1	Cul8-RING ubiquitin ligase complex subunit Mms1
SPAC24H6.03	cul3	cullin 3
SPAC1565.07c	knd1	Cullin-associated NEDD8-dissociated protein Knd1
SPAC1D4.06c	csk1	cyclin-dependent kinase activating kinase Csk1
SPCC16C4.11	pef1	cyclin-dependent protein kinase Pho85/PhoA-like Pef1
SPBC1D7.03	clg1	cyclin-like protein involved in autophagy Clg1
SPAC57A10.03	cyp1	cyclophilin family peptidyl-prolyl cis-trans isomerase Cyp1
SPBC1709.04c	cyp3	cyclophilin family peptidyl-prolyl cis-trans isomerase Cyp3
SPBP8B7.25	cyp4	cyclophilin family peptidyl-prolyl cis-trans isomerase Cyp4
SPBC16H5.05c	cyp7	cyclophilin family peptidyl-prolyl cis-trans isomerase Cyp7
SPAC21E11.05c	cyp8	cyclophilin family peptidyl-prolyl cis-trans isomerase Cyp8
SPAC1B3.03c	wis2	cyclophilin family peptidyl-prolyl cis-trans isomerase Wis2
SPBC17G9.05	rct1	cyclophilin family peptidyl-prolyl cis-trans isomerase, RRM-containing Rct1
SPBC15D4.09c	met3	cystathionine gamma-synthase Met3
SPBC36.04	cys11	cysteine synthase
SPAC3A12.17c	cys12	cysteine synthase-like protein Cys12
SPBPB10D8.01		cysteine transmembrane transporter
SPCPB1C11.03		cysteine transmembrane transporter
SPAC1556.04c	cdd1	cytidine deaminase Ccd1
SPBC28E12.04	cbp7	cytochrome b translation regulator Cbp7
SPAC22H10.09	cbp8	cytochrome b translation regulator Cbp8
SPAPB1A11.03		cytochrome b2 (L-lactate cytochrome-c oxidoreductase)
SPBC29A10.16c	cyb502	cytochrome b5 Cyb502
SPBC26H8.12	cyc3	cytochrome c heme lyase Cyc3
SPCC550.01c	coa4	cytochrome c oxidase assembly protein Coa4
SPBC16A3.16	coa5	cytochrome c oxidase assembly protein Coa5
SPAC25B8.07c	rcf1	cytochrome c oxidase assembly protein Rcf1
SPAC1565.01	rcf2	cytochrome c oxidase assembly protein Rcf2
SPBC1215.01	shy1	cytochrome c oxidase assembly protein Shy1
SPAC1296.02	cox4	cytochrome c oxidase subunit IV
SPAC24C9.16c	cox8	cytochrome c oxidase subunit VIII
SPBC29A3.18	cyt1	cytochrome c1 Cyt1
SPAC25B8.01	dap1	cytochrome P450 regulator Dap1
SPAC10F6.13c	caa1	cytoplasmic aspartate aminotransferase Caa1
SPBC354.01	gtp1	cytoplasmic translation associated GTP binding protein Gtp1
SPCC965.14c		cytosine deaminase
SPAC4G9.11c	cmb1	cytosine-mismatch binding protein 1
SPAC16E8.01	shd1	cytoskeletal protein binding protein Sla1 family, Shd1
SPAC637.13c	slm1	cytoskeletal signaling protein Slm1
SPBC2G5.03	ctu1	cytosolic thiouridylase subunit Ctu1
SPBC19C2.13c	ctu2	cytosolic thiouridylase subunit Ctu2
SPCC364.07	ser3	D-3 phosphoglycerate dehydrogenase Ser3
SPCC1450.07c	dao1	D-amino acid oxidase
SPAPB1A10.12c	alo1	D-arabinono-1,4-lactone oxidase
SPAC1039.06		D-serine ammonia-lyase activity
SPAC8C9.05	dtd1	D-Tyr-tRNA deacylase Dtd1
SPBC27.02c	ask1	DASH complex subunit Ask1
SPAC16A10.05c	dad1	DASH complex subunit Dad1
SPAC1805.07c	dad2	DASH complex subunit Dad2
SPAC14C4.16	dad3	DASH complex subunit Dad3
SPCC417.02	dad5	DASH complex subunit Dad5
SPCC1223.15c	spc19	DASH complex subunit Spc19
SPAC8C9.17c	spc34	DASH complex subunit Spc34
SPCC1020.13c		DDHD family phospholipase
SPAC694.02		DEAD/DEAH box helicase, human DDL60 and DDL60L ortholog, implicated in mRNA degradation
SPBPJ4664.01	dps1	decaprenyl diphosphate synthase subunit Dps1
SPAC2E1P3.01		dehydrogenase
SPCC757.02c		dehydrogenase
SPBC119.16c		DENN domain-like containing protein, implicated in vesicle formation/trafficking
SPBC2G2.13c	dcd1	deoxycytidylate deaminase
SPAC30C2.02	mmd1	deoxyhypusine hydroxylase
SPCC1235.15	dga1	diacylglycerol O-acyltransferase Dga1
SPAC13G6.14	aps1	diadenosine 5',5'''-p1,p6-hexaphosphate hydrolase Aps1
SPBC30D10.14		dienelactone hydrolase family
SPAC977.15		dienelactone hydrolase family, implicated in cellular detoxification
SPBC3B8.07c	dsd1	dihydroceramide delta-4 desaturase
SPCC794.07	lat1	dihydrolipoamide S-acetyltransferase E2, Lat1
SPBC776.15c	kgd2	dihydrolipoamide S-succinyltransferase, e2 component of oxoglutarate dehydrogenase complex Kdg2
SPAC22A12.11	dak1	dihydroxyacetone kinase Dak1
SPAC977.16c	dak2	dihydroxyacetone kinase Dak2
SPBC1198.08	dug1	dipeptidase Dug1
SPACUNK4.08	dpp2	dipeptidyl peptidase
SPAC3A11.10c	dpe1	dipeptidyl peptidase, unknown specificity, implicated in glutathione metabolism
SPCC1672.06c	asp1	diphosphoinositol pentakisphosphate kinase/InsP8 pyrophosphatase
SPCC18.15	dph7	diphthamide biosynthesis complex WD repeat protein subunit Dph7
SPBC3B8.05	dph1	diphthamide biosynthesis protein Dph1
SPBC17D1.02	dph2	diphthamide biosynthesis protein Dph2
SPAC8F11.02c	dph3	diphthamide biosynthesis protein Dph3
SPAC926.05c	dph4	diphthamide biosynthesis protein Dph4
SPBC577.12	dph6	diphthamide synthetase Dph6
SPCC576.14	dph5	diphthine synthase Dph5
SPAC26A3.02	myh1	DNA adenine glycosylase Myh1
SPAC23H3.15c	ddr48	DNA damage-responsive protein Ddr48
SPAC30D11.07	nth1	DNA endonuclease III
SPBC336.01	fbh1	DNA helicase I, ubiquitin ligase F-box adaptor Fbh1
SPAC23C11.04c	pnk1	DNA kinase/phosphatase Pnk1
SPCC737.07c		DNA polymerase alpha-associated DNA helicase A
SPBC12D12.02c	cdm1	DNA polymerase delta subunit Cdm1
SPBC3D6.09	dpb4	DNA polymerase epsilon subunit Dpb4
SPAC2F7.06c	pol4	DNA polymerase X family
SPAC20H4.07	rad57	DNA recombinatin mediator, RecA family ATPase Rad57/Rhp57
SPAC30D11.10	rad52	DNA recombination mediator Rad52 (previously Rad22)
SPAC3C7.03c	rad55	DNA recombination mediator, RecA family ATPase Rad55/Rhp55
SPCC553.01c	dbl2	DNA recombination protein Dbl2
SPBC3E7.08c	rad13	DNA repair nuclease Rad13
SPBC146.06c	fan1	DNA repair protein Fan1
SPAC6B12.02c	mus7	DNA repair protein Mus7/Mms22
SPAC12B10.12c	rhp41	DNA repair protein Rhp41
SPCC4G3.10c	rhp42	DNA repair protein Rhp42
SPAC26H5.02c	mgs1	DNA replication ATPase Mgs1
SPCC18B5.11c	cds1	DNA replication checkpoint kinase Cds1
SPCC23B6.05c	ssb3	DNA replication factor A subunit Ssb3
SPAC1D4.09c	rtf2	DNA replication termination factor Rtf2
SPBC1703.14c	top1	DNA topoisomerase I
SPBC582.10c	rhp1602	DNA translocase Rhp16b
SPBC23E6.02	rrp2	DNA translocase/ SUMO-targeted ubiquitin ligase E3
SPAPB24D3.04c	mag1	DNA-3-methyladenine glycosylase Mag1
SPBC23G7.11	mag2	DNA-3-methyladenine glycosylase Mag2
SPAC1142.08	fhl1	DNA-binding forkhead transcription factor Fhl1
SPBC16G5.15c	fkh2	DNA-binding forkhead transcription factor Fkh2
SPBC32H8.11	mei4	DNA-binding forkhead transcription factor, meiotic Mei4
SPAC23C4.09c		DNA-binding TFAR19-related protein, human Programmed cell death protein 5 ortholog
SPBC530.05	prt1	DNA-binding transcription factor
SPAPB24D3.01	toe3	DNA-binding transcription factor
SPAC105.03c		DNA-binding transcription factor
SPAC25B8.11		DNA-binding transcription factor
SPAC3C7.04		DNA-binding transcription factor
SPAC3H8.08c		DNA-binding transcription factor
SPBC56F2.05c		DNA-binding transcription factor
SPCC320.03		DNA-binding transcription factor
SPCC417.09c		DNA-binding transcription factor
SPCC757.04		DNA-binding transcription factor
SPCC777.02		DNA-binding transcription factor
SPCC965.10		DNA-binding transcription factor
SPBC1289.10c	adn2	DNA-binding transcription factor Adn2
SPCC1494.10	adn3	DNA-binding transcription factor Adn3
SPAC22F3.02	atf31	DNA-binding transcription factor Atf31
SPBC1683.13c	cha4	DNA-binding transcription factor Cha4
SPAC56F8.16	esc1	DNA-binding transcription factor Esc1
SPCC1902.01	gaf1	DNA-binding transcription factor Gaf1
SPBPB8B6.04c	grt1	DNA-binding transcription factor Grt1
SPAC821.07c	moc3	DNA-binding transcription factor Moc3
SPAC21E11.03c	pcr1	DNA-binding transcription factor Pcr1
SPBC27B12.11c	pho7	DNA-binding transcription factor Pho7
SPBC1105.14	rsv2	DNA-binding transcription factor Rsv2
SPBC1652.01	stb3	DNA-binding transcription factor Stb3
SPBP8B7.30c	thi5	DNA-binding transcription factor Thi5
SPAC25B8.19c	loz1	DNA-binding transcription factor zf-C2H2 type
SPBC2F12.09c	atf21	DNA-binding transcription factor, Atf-CREB family Atf21
SPAC4G8.13c	prz1	DNA-binding transcription factor, calcineurin responsive Prz1
SPCC736.08	cbf11	DNA-binding transcription factor, CBF1/Su(H)/LAG-1 family Cbf11
SPCC1223.13	cbf12	DNA-binding transcription factor, CBF1/Su(H)/LAG-1 family Cbf12
SPAC23E2.01	fep1	DNA-binding transcription factor, iron-sensing Fep1
SPBC19G7.06	mbx1	DNA-binding transcription factor, MADS-box Mbx1
SPBC317.01	mbx2	DNA-binding transcription factor, MADS-box Pvg4
SPBC530.08		DNA-binding transcription factor, membrane-tethered
SPBC354.05c	sre2	DNA-binding transcription factor, membrane-tethered Sre2
SPCC584.02	cuf2	DNA-binding transcription factor, middle-meiotic Cuf2
SPAC1783.07c	pap1	DNA-binding transcription factor, oxidative stress-responsive Pap1/Caf3
SPAC32A11.03c	phx1	DNA-binding transcription factor, stationary phase-specific Phx1
SPBC19C2.09	sre1	DNA-binding transcription factor, sterol regulatory element binding protein Sre1
SPAC1399.05c	toe1	DNA-binding transcription factor, zf-fungal binuclear cluster type
SPAC139.03	toe2	DNA-binding transcription factor, zf-fungal binuclear cluster type
SPAC11D3.07c	toe4	DNA-binding transcription factor, zf-fungal binuclear cluster type
SPAC11D3.17		DNA-binding transcription factor, zf-fungal binuclear cluster type
SPAC1327.01c		DNA-binding transcription factor, zf-fungal binuclear cluster type
SPAC1F7.11c		DNA-binding transcription factor, zf-fungal binuclear cluster type
SPAC2H10.01		DNA-binding transcription factor, zf-fungal binuclear cluster type
SPBC16G5.16		DNA-binding transcription factor, zf-fungal binuclear cluster type
SPBC16G5.17		DNA-binding transcription factor, zf-fungal binuclear cluster type
SPBC1773.12		DNA-binding transcription factor, zf-fungal binuclear cluster type
SPBC1773.16c		DNA-binding transcription factor, zf-fungal binuclear cluster type
SPBC530.11c		DNA-binding transcription factor, zf-fungal binuclear cluster type
SPBC15D4.02	gsf1	DNA-binding transcription factor, zf-fungal binuclear cluster type Gsf1
SPAC1039.05c	klf1	DNA-binding transcription factor, zf-fungal binuclear cluster type Klf1
SPAPB1A11.04c	mca1	DNA-binding transcription factor, zf-fungal binuclear cluster type Mca1
SPCC1393.08	fil1	DNA-binding transcription factor, zf-GATA type
SPBP4H10.09	rsv1	DNA-binding transcription repressor Rsv1
SPAC15A10.03c	rad54	DNA-dependent ATPase Rad54/Rhp54
SPAC144.05		DNA-dependent ATPase/ ubiquitin-protein ligase E3
SPCC1259.03	rpa12	DNA-directed RNA polymerase complex I TFIIS subunit Rpa12
SPBC1718.03	ker1	DNA-directed RNA polymerase I complex subunit Ker1
SPAPYUG7.04c	rpb9	DNA-directed RNA polymerase II complex TFIIS subunit Rpb9
SPCC63.13		DNAJ domain protein
SPAC4H3.01		DNAJ domain protein Caj1/Djp1 type
SPBC3E7.11c		DNAJ domain protein Caj1/Djp1-type
SPAC4G9.19		DNAJ domain protein DNAJB family
SPBC1773.09c	mug184	DNAJ domain protein, exocytosis associated Mug184
SPBC405.06	xdj1	DNAJ protein Xdj1
SPBC1734.05c	spf31	DNAJ protein, splicing factor Spf31
SPBC17A3.05c		DNAJ/DUF1977, human DNAJB12 homolog, Hsp70 co-chaperone
SPAC17C9.07	alg8	dolichyl pyrophosphate Glc1Man9GlcNAc2 alpha-1,3-glucosyltransferase Alg8
SPBC1734.12c	alg12	dolichyl pyrophosphate Man7GlcNAc2 alpha-1,6-mannosyltransferase Alg12
SPBC56F2.10c	alg5	dolichyl-phosphate beta-glucosyltransferase Alg5
SPAC56F8.06c	alg10	dolichyl-phosphate-glucose-glycolipid alpha-glucosyltransferase Alg10
SPBC25B2.01	hbs1	Dom34-Hbs1 translation release factor complex GTPase subunit Hbs1
SPCC18B5.06	dom34	Dom34-Hbs1 translation release factor complex subunit, peloto ortholog Dom34
SPAPB21F2.02	dop1	Dopey family protein Dop1
SPCC2H8.05c	dbl1	double strand break localizing Dbl1
SPBC16C6.04	dbl6	double strand break localizing protein Dbl6
SPBC30B4.08	eri1	double-strand siRNA ribonuclease Eri1
SPAC17A5.11	rec12	DSB-forming protein Rec12/Spo11
SPAC1D4.11c	lkh1	dual specificity protein kinase Lkh1
SPBC106.01	mph1	dual specificity protein kinase Mph1
SPBC1685.01	pmp1	dual-specificity MAP kinase phosphatase Pmp1
SPCC285.09c	cgs2	dual-specifity cAMP/cGMP phosphodiesterase Cgs2
SPAC5D6.10c	mug116	dubious
SPAC1002.20		dubious
SPAC13G6.13		dubious
SPAC1786.04		dubious
SPAC17A2.10c		dubious
SPAC17A2.11		dubious
SPAC23C11.07		dubious
SPAC2F3.07c		dubious
SPAC343.20		dubious
SPAP27G11.16		dubious
SPBC1921.04c		dubious
SPBC2A9.13		dubious
SPCC417.03		dubious
SPAC1002.18	urg3	DUF1688 family fungal conserved protein, implicated in uracil or riboflavin metabolism
SPAC32A11.01	mug8	DUF1708 family conserved fungal protein, cell division site
SPAC26A3.14c		DUF1748 family protein
SPAC15E1.02c		DUF1761 family protein
SPAC6G9.01c		DUF1764 family conserved eukaryotic protein, fungi, plants, apicomplexa
SPBC409.17c	duc2	DUF1769 family protein
SPCC613.11c	meu23	DUF1773 family protein
SPBC106.08c	mug2	DUF1773 family protein
SPCC569.03		DUF1773 family protein
SPCP20C8.01c		DUF1773 family protein
SPAC637.03		DUF1774 family multi-spanning conserved fungal membrane protein
SPAC22H10.08		DUF2009 family protein, conserved in yeast and apicomplexa
SPCC16A11.03c		DUF2009 family protein, conserved in yeast and apicomplexa
SPAC630.06c		DUF2011 family conserved fungal protein
SPCC70.09c	mug9	DUF2406 family conserved fungal protein
SPBC3B8.06		DUF2427 family conserved fungal protein
SPAC56F8.12		DUF2434 family conserved fungal multispanning membrane protein
SPCC594.02c		DUF2456 family conserved fungal protein
SPCC24B10.18		DUF2462 family protein, human Leydig cell tumor 10 kDa protein homolog
SPBC577.11		DUF3074 family protein, implicated in vesicle trafficking or lipid metabolism
SPAC227.17c		DUF3128 family, human c22orf39 ortholog
SPCC126.12		DUF34 family protein
SPCC663.15c		DUF3818 and PXA domain conserved fungal protein
SPAC17H9.06c		DUF4196 and DUF4211, human CCDC82 ortholog
SPAC3H8.04		DUF4210 domain protein, human FAM214A ortholog, implicated in chromosome segregation
SPAC32A11.02c		DUF4449 family conserved fungal protein, involved in cell-cell communication in N. crassa
SPAC6B12.16	meu26	DUF4451 family conserved fungal protein
SPAC22H10.02		DUF4452 family conserved fungal protein
SPBC1198.03c		DUF4646 family conserved fungal protein
SPAC8E11.05c		DUF5102 family conserved fungal protein, associated with clathrin coated vesicles
SPBC3E7.07c		DUF757 family protein, human PBDC1 ortholog
SPBC2D10.03c	ess1	DUF866 family protein, human C1orf123 ortholog
SPBC56F2.03	arp10	dynactin complex actin-like protein Arp10
SPAC14C4.08	mug5	dynactin complex subunit Mug5
SPBC1347.12	arp1	dynactin complex subunit, centractin family actin-like protein Arp1
SPCC11E10.03	jnm1	dynactin complex subunit, dynamitin Jnm1
SPAC27D7.13c	ssm4	dynactin microtubule-binding subunit, p150-Glued Ssm4
SPAC767.01c	vps1	dynamin family protein Vps1
SPAC1093.06c	dhc1	dynein heavy chain, minus-end directed microtubule motor Dhc1
SPAC926.07c	dlc2	dynein light chain Dlc2
SPAC2F7.03c	pom1	DYRK family cell polarity protein kinase Pom1
SPAC16C9.07	pom2	DYRK family protein kinase Pom2
SPAC1296.04	mug65	dysferlin-like membrane trafficking protein Mug65
SPBC6B1.05c	atg7	E1 Atg8 and Atg12 E1 activating enzyme Atg7
SPAC1687.14c		EF hand family protein, centrin-like
SPAC20G4.03c	hri1	eIF2 alpha kinase Hri1
SPAC222.07c	hri2	eIF2 alpha kinase Hri2
SPAC27E2.02	yih1	eIF2alpha (Gcn2) kinase inhibitor (human IMPACT homolog) Yih1
SPCC14G10.04	eap1	eIF4E-associated protein Eap1
SPCC63.14	eis1	eisosome assembly protein Eis1
SPBC1685.13	fhn1	eisosome assembly protein Fhn1
SPAC1A6.07	sle1	eisosome assembly protein Seg1
SPCC24B10.12	cgi121	EKC/KEOPS complex subunit Cgi121
SPAC27D7.06	etf1	electron transfer flavoprotein alpha subunit EtfA
SPAC1805.02c	etf2	electron transfer flavoprotein beta subunit EtfB
SPAC6G9.15c	ebp1	Ell binding protein Ebp1
SPAC11D3.02c		ELLA family acetyltransferase
SPAC30.02c	kti12	elongator complex associated protein Kti12
SPCC11E10.06c	elp4	elongator complex subunit Elp4
SPBC18E5.05c	elp5	elongator complex subunit Elp5
SPBC3H7.10	elp6	elongator complex subunit Elp6
SPAC29A4.20	elp3	elongator complex tRNA uridine(34) acetyltransferase subunit Elp3
SPBC36.07	elp1	elongator complex WD repeat protein Elp1
SPCC895.06	elp2	elongator complex WD repeat protein Elp2
SPBC1861.07	elc1	elongin C Elc1
SPBC1105.08	emp70	EMP70 family endosomal transport protein Emp70
SPBC32H8.01c		endocytic trafficking protein
SPBPJ4664.05		endomembrane system protein, FAR-17a/AIG1-like family protein, human AIG1 and ADTRP ortholog
SPCC338.08	ctp1	endonuclease activator Ctp1
SPAC23H4.09	cdb4	endonuclease Cdb4
SPBC19C7.09c	uve1	endonuclease Uve1
SPCC613.03		endoplasmic reticulum EF hand protein
SPBC36B7.05c	pib1	endosomal and vacuolar ubiquitin-protein ligase E3/phosphatidylinositol(3)-phosphate binding protein Pib1
SPBC18E5.11c	edc3	enhancer of mRNA decapping Edc3
SPBPB21E7.01c	eno102	enolase
SPBC19F8.03c	yap18	ENTH/VHS domain protein
SPCC794.11c	ent3	ENTH/VHS domain protein Ent3
SPAC18B11.03c		ER alcohol acetyltransferase involved in intermembrane phospholipid transfer
SPBC3D6.13c	pdi3	ER associated protein disulfide isomerase Pdi3
SPAC2E1P5.03	erj5	ER DNAJ domain protein Erj5
SPBC36.06c	spo9	ER farnesyl pyrophosphate synthetase Erg20
SPBP16F5.08c	fmo1	ER flavin-containing N,N-dimethylaniline monooxygenase activity Fmo1
SPAC222.14c	sey1	ER fusion GTPase, atlastin Sey1
SPAC8F11.08c		ER membrane associated esterase/lipase
SPAC521.04c	sst1	ER membrane calcium transmembrane transporter
SPAC18B11.08c	pat10	ER membrane chaperone for multipass membrane proteins, PAT complex subunit (asterix), Pat10
SPBC2G5.01		ER membrane chaperone for multipass membrane proteins, PAT complex subunit, and TMCO1 translocon subunit (human CCDC47 ortholog)
SPBC543.08	fit1	ER membrane CoA pyrophosphatase (FIT) family lipid storage protein Fit1
SPAC1687.07		ER membrane DUF2015 family conserved fungal protein
SPAC30D11.11	izh3	ER membrane Haemolysin-III family protein involved in zinc homeostasis Izh3
SPBC30D10.09c		ER membrane organization protein, HVA22/TB2/DP1 family protein
SPAC3H1.05	ste24	ER membrane protease Ste24
SPBC15C4.01c	oca3	ER membrane protein complex subunit Emc2/TPR repeat protein Oca3
SPBC1711.03	emc3	ER membrane protein complex subunit Emc3
SPCC1020.11c	emc6	ER membrane protein complex subunit Emc6
SPAC959.05c	pdi4	ER membrane protein disulfide isomerase Pdi4
SPCC830.08c	yop1	ER membrane protein DP1/Yop1
SPAC23C11.01	ice2	ER membrane protein involved triglyceride mobilization ICE2 family
SPBP23A10.02	pkr1	ER membrane V-ATPase assembly factor Pkr1
SPBC4F6.16c	ero11	ER oxidoreductin Ero1a
SPBC409.20c	psh3	ER packaging chaperone for amino acid permeases Psh3
SPAC17H9.14c	pdi2	ER protein disulfide isomerase Pdi2
SPBC36B7.03	sec63	ER protein translocation subcomplex subunit Sec63
SPAC2F3.02	sec67	ER protein translocation subcomplex subunit Sec67
SPAC19G12.08	scs7	ER sphingosine hydroxylase Scs7
SPBPB2B2.02	say1	ER sterol deacetylase Say1
SPCC777.12c		ER stress response thioredoxin family membrane disulfide oxidoreductase
SPBC146.04	erv2	ER thiol oxidase Erv2
SPBC1E8.02		ER ubiquitin family protein
SPBC14F5.07	doa10	ER ubiquitin-protein ligase E3 Doa10
SPBC1734.09	yea4	ER UDP-N-acetylglucosamine transmembrane transporter
SPAP8A3.03	zip3	ER zinc exporter, ZIP family Zip3
SPAC23C11.14	zhf1	ER zinc importer, CDF family, Zhf1
SPAC3A11.04	sei1	ER-associated lipid droplet biogenesis protein, seipin Sei1
SPAC19A8.02	ltc2	ER-plasma membrane tethering protein Ltc2, potential human APPL1 and APPL2 ortholog
SPCC16A11.04	snx12	ER-vacuole tethering sorting nexin Snx12
SPAC1D4.05c	erd101	Erd1 homolog
SPAC31A2.02	trm112	eRF1 methyltransferase complex and tRNA (m2G10) methyltransferase complex regulatory subunit Trm112
SPAC323.05c	mtq2	eRF1 methyltransferase Mtq2
SPBC337.09	erg28	Erg28 protein
SPBC1604.01	egt1	ergothioneine biosynthesis protein Egt1
SPBC660.12c	egt2	ergothioneine biosynthesis protein Egt2
SPCC320.04c	gem1	ERMES complex GTPase subunit Gem1
SPAC8C9.19	emr1	Ermes regulator Emr1
SPAC11H11.01	sst6	ESCRT I complex subunit Vps23
SPAC1B3.07c	vps28	ESCRT I complex subunit Vps28
SPBC651.05c	dot2	ESCRT II complex subunit Dot2
SPBC4B4.06	vps25	ESCRT II complex subunit Vps25
SPBC3B9.09	vps36	ESCRT II complex subunit Vps36
SPBC1604.18c	cmp7	ESCRT III complex subunit Cmp7
SPBC13G1.12	did2	ESCRT III complex subunit Did2
SPAC4F8.01	did4	ESCRT III complex subunit Did4
SPBC215.14c	vps20	ESCRT III complex subunit Vps20
SPAC9E9.14	vps24	ESCRT III complex subunit Vps24
SPAC1142.07c	vps32	ESCRT III complex subunit Vps32
SPAC2G11.05c	alx1	ESCRT-III adaptor Alx1
SPBC2F12.03c	ebs1	EST1 family nonsense-mediated mRNA decay (NMD) pathway protein Ebs1
SPAPB1A11.02		esterase/lipase
SPAC1039.03		esterase/lipase, implicated in cellular detoxification
SPAC4A8.06c		esterase/lipase, implicated in fatty acid biosynthetic process
SPAC15E1.05c	ect1	ethanolamine-phosphate cytidylyltransferase
SPBC106.20	exo70	exocyst complex subunit Exo70
SPBC31F10.16	bch1	exomer complex ChAPs family (Chs5p-Arf1p-binding) protein Bch1
SPAC1F5.10	fal1	exon junction complex subunit, ATP-dependent RNA helicase Fal1 (conflicting process, human yeast)
SPBC29A10.05	exo1	exonuclease I Exo1
SPAC17A5.14	exo2	exonuclease II Exo2
SPAC1782.08c	rex3	exonuclease Rex3
SPAC2F3.11	ppx1	exopolyphosphatase, prune Ppx1
SPBC1604.09c	rex4	exoribonuclease Rex4
SPCC1739.07	cti1	exosome C1D family subunit Cti1
SPCC191.11	inv1	external invertase, beta-fructofuranosidase Inv1
SPAC3A11.07	nde1	external mitochondrial NADH dehydrogenase (ubiquinone) Nde1/Nde2
SPBP4G3.02	pho1	extracellular acid phosphatase Pho1
SPAC12B10.07	acp1	F-actin capping protein alpha subunit
SPAC631.01c	acp2	F-actin capping protein beta subunit Acp2
SPBC12C2.05c	bzz1	F-BAR domain protein Bzz1
SPBC4C3.06	syp1	F-BAR domain protein Syp1
SPAPB1A10.14	pof15	F-box protein
SPBC1271.01c	pof13	F-box protein Pof13
SPAC13D6.01	pof14	F-box protein Pof14
SPCC338.16	pof3	F-box protein Pof3
SPAC6F6.02c	pof5	F-box protein Pof5
SPCC1827.08c	pof7	F-box protein Pof7
SPBC3H7.06c	pof9	F-box protein Pof9
SPBC1703.06	pof10	F-box/WD repeat protein Pof10
SPAC29E6.01	pof11	F-box/WD repeat protein Pof11
SPAC4D7.03	pop2	F-box/WD repeat protein Pop2
SPAC14C4.14	atp1	F1-FO ATP synthase alpha subunit
SPBC13E7.04	atp16	F1-FO ATP synthase delta subunit
SPCC1840.06	atp5	F1-FO ATP synthase delta subunit
SPAC22F3.07c	atp20	F1-FO ATP synthase subunit G
SPBC29A3.10c	atp14	F1-FO ATP synthase subunit H
SPAC5H10.05c		FAD binding oxidoreductase, implicated in cellular detoxification
SPAC6G10.06	tda3	FAD-dependent amino acid oxidase involved in late endosome to Golgi transport Tda3
SPAC1F5.03c		FAD-dependent oxidoreductase involved in late endosome to Golgi transport
SPAC22H12.05c	fsc1	fasciclin domain protein Fsc1
SPAC926.09c	fas1	fatty acid synthase beta subunit Fas1
SPCC550.07	fah2	fatty-acid amide hydrolase
SPBC1539.06	acb1	fatty-acyl-CoA binding protein Acb1
SPAC3G6.06c	rad2	FEN-1 endonuclease Rad2
SPAC23G3.02c	sib1	ferrichrome synthetase Sib1
SPAC343.12	rds1	ferritin related conserved fungal protein
SPBC839.17c	fkh1	FKBP-type peptidyl-prolyl cis-trans isomerase Fkh1
SPAC513.07		flavonol reductase/cinnamoyl-CoA reductase family
SPAC30C2.07	fnp1	folliculin-interacting protein, BFC/FNIP-Folliculin complex subunit subunit Fnp1
SPBC24C6.08c	bhd1	folliculin, BFC/FNIP-Folliculin complex subunit Bhd1
SPAC869.04		formamidase-like protein, implicated in cellular detoxification
SPCC895.05	for3	formin For3
SPAC20G4.02c	fus1	formin Fus1
SPBC1198.14c	fbp1	fructose-1,6-bisphosphatase Fbp1
SPAC1687.21		fructose-2,6-bisphosphatase, human TIGAR ortholog
SPAC732.02c		fructose-2,6-bisphosphate 2-phosphatase activity
SPAC17A2.05	osm1	fumarate reductase Osm1
SPAC2E1P3.05c	cbm1	fungal cellulose binding domain protein
SPAC20H4.08	whi2	G-patch RNA-binding protein, involved in splicing
SPBP4H10.16c		G-patch RNA-binding protein, involved in splicing
SPAC20H4.06c	gpl1	G-patch RNA-binding protein, involved in splicing Gpl1
SPBC24C6.06	gpa1	G-protein alpha subunit
SPCC1753.02c	git3	G-protein coupled receptor Git3
SPBPB2B2.13	gal1	galactokinase Gal1
SPBPB2B2.10c	gal7	galactose-1-phosphate uridylyltransferase Gal7
SPBC211.06	gfh1	gamma tubulin complex GCP4 subunit Gfh1
SPAC806.08c	mod21	gamma tubulin complex GCP5 subunit Mod21
SPCC4G3.19	alp16	gamma tubulin complex GCP6 subunit Alp16
SPCC417.07c	mto1	gamma tubulin complex linker Mto1
SPBC902.06	mto2	gamma tubulin complex linker Mto2
SPAC56E4.06c	ggt2	gamma-glutamyltranspeptidase Ggt2
SPAC1420.01c		GATA-like domain protein
SPAC23H3.03c	npr2	GATOR1-SEACIT GTPase complex subunit Npr2
SPAC12G12.01c	sea4	GATOR2-SEACAT complex ubiquitin-protein ligase E3 subunit Sea4
SPAC4F8.11	sea2	GATOR2-SEACAT complex WD repeat subunit Sea2
SPAC15F9.02	seh1	GATOR2-SEACAT complex WD repeat subunit Seh1
SPAC11E3.05	sea3	GATOR2-SEACAT complex/GATOR1-SEACIT GTPase complex ubiquitin-protein ligase E3 subunit Sea3
SPAC23D3.13c		GEF
SPBC4F6.10	vps901	GEF Vps901
SPBC29A10.11c	vps902	GEF Vps902
SPAC20H4.03c	tfs1	general transcription elongation factor TFIIS
SPAC1142.06	get3	GET complex (ER membrane insertion) ATPase subunit Get3
SPBC543.10	get1	GET complex (ER membrane insertion) subunit Get1
SPBC115.03		gfo/idh/mocA family oxidoreductase
SPAC26H5.04	gid5	GID complex armadillo repeat subunit Gid5
SPAP8A3.13c	gid10	GID complex subunit Gid10
SPAC3H1.14	gid4	GID complex subunit Gid4
SPAC12B10.13	gid8	GID complex subunit Gid8
SPBC106.13	gid9	GID complex subunit Gid9
SPBC29A3.03c	gid2	GID complex ubiquitin-protein ligase E3 subunit Gid2/Rmd5
SPAC343.04c	gid7	GID complex WD repeat subunit Gid7
SPAC3F10.05c	mug113	GIY-YIGT nuclease superfamily protein
SPAC15F9.01c	glm1	Glomulin, ubiquitin-protein transferase inhibitor Glm1
SPCC1442.02	glm2	Glomulin, ubiquitin-protein transferase inhibitor Glm2
SPAC4H3.03c		glucan 1,4-alpha-glucosidase
SPAC26H5.08c	bgl2	glucan beta-glucosidase Bgl2
SPBC646.06c	agn2	glucan endo-1,3-alpha-glucosidase Agn2
SPBC14C8.05c	meu17	glucan-alpha-1,4-glucosidase
SPAC1751.01c	gti1	gluconate transmembrane transporter inducer Gti1
SPAC4G9.12	idn1	gluconokinase
SPCC794.01c	gcd1	glucose dehydrogenase Gcd1
SPAC3C7.13c		glucose-6-phosphate 1-dehydrogenase
SPAC1002.03c	gls2	glucosidase II alpha subunit Gls2
SPBC342.01c	alg6	glucosyltransferase Alg6
SPAC17H9.13c	pro2	glutamate 5-kinase Pro2
SPAPB1E7.07	glt1	glutamate synthase Glt1
SPCC417.11c		glutamate-1-semialdehyde 2,1-aminomutase
SPCC737.06c	gcs2	glutamate-cysteine ligase regulatory subunit Gcs2
SPAC222.08c	sno1	glutamine aminotransferase subunit Sno1
SPAC4F10.20	grx1	glutaredoxin Grx1
SPAC15E1.09	grx2	glutaredoxin Grx2
SPCC1281.07c	gst4	glutathione S-transferase
SPCC191.09c	gst1	glutathione S-transferase Gst1
SPCC965.07c	gst2	glutathione S-transferase Gst2
SPAC688.04c	gst3	glutathione S-transferase Gst3
SPCC1183.02		glutathione S-transferase, translational elongation factor eEF1
SPAC3F10.04	gsa1	glutathione synthetase large and small subunit Gsa1
SPBC1539.07c	fmd1	glutathione-dependent formaldehyde dehydrogenase
SPCC13B11.04c	fmd3	glutathione-dependent formaldehyde dehydrogenase
SPBC1198.01	fmd2	glutathione-dependent formaldehyde dehydrogenase Fmd2
SPBC31F10.03	ggg1	glutathione-specific gamma-glutamylcyclotransferase Ggg1
SPBC354.12	gpd3	glyceraldehyde 3-phosphate dehydrogenase Gpd3
SPBC32F12.11	tdh1	glyceraldehyde-3-phosphate dehydrogenase Tdh1
SPBC215.05	gpd1	glycerol-3-phosphate dehydrogenase Gpd1
SPCC1223.03c	gut2	glycerol-3-phosphate dehydrogenase Gut2
SPAPB1E7.05	gde1	glycerophosphoryl diester phosphodiesterase Gde1
SPAC13G6.06c	gcv2	glycine cleavage complex subunit P
SPAC31G5.14	gcv1	glycine decarboxylase T subunit
SPBC1683.04		glycosyl hydrolase family 3
SPAC589.12	cwh43	glycosylceramide biosynthesis protein Cwh43
SPAC630.09c	mug58	GLYK family kinase of unknown specificity, implicated in nucleotide metabolism
SPBC12C2.12c	glo1	glyoxalase I
SPAC824.07	glo2	glyoxalase II
SPAC5H10.02c	hsp3102	glyoxylase III Hsp3102
SPAC22E12.03c	sdj1	glyoxylase III Sdj1
SPACUNK4.10	gor1	glyoxylate reductase
SPBC1773.17c	gor2	glyoxylate reductase
SPCC4G3.17	hdd1	GMP 5'-nucleotidase
SPAC27E2.07	pvg2	Golgi 4,6-pyruvylated galactose (PvGal) residue biosynthesis protein Pvg2
SPAC22F8.02c	pvg5	Golgi 4,6-pyruvylated galactose (PvGal) residue biosynthesis protein Pvg5
SPAC56F8.05c	mug64	Golgi BAR domain protein
SPAC17G8.08c	gdt2	Golgi Ca(2+)/H(+) antiporter Gdt2
SPAC186.05c	gdt1	Golgi calcium and manganese antiporter Gdt1
SPBC365.07c	tmf1	Golgi coiled-coil protein Tmf1
SPBC947.10	dsc1	Golgi Dsc E3 ligase complex subunit Dsc1
SPAC1486.02c	dsc2	Golgi Dsc E3 ligase complex subunit Dsc2
SPAC20H4.02	dsc3	Golgi Dsc E3 ligase complex subunit Dsc3
SPAC4D7.11	dsc4	Golgi Dsc E3 ligase complex subunit Dsc4
SPBC1921.06c	pvg3	Golgi galactosylxylosylprotein 3-beta-galactosyltransferase Pvg3
SPAC27D7.02c	grp1	Golgi GRIP domain protein Grp1
SPBC365.11	grp2	Golgi GRIP domain protein Grp2
SPAC6F6.13c		Golgi localized Alpha/Beta hydrolase fold, DUF726 family protein
SPAC1F3.05	gga21	Golgi localized Arf binding gamma-adaptin ortholog Gga21
SPBC25H2.16c	gga22	Golgi localized Arf binding gamma-adaptin ortholog Gga22
SPAC17A5.16	ftp105	Golgi localized protein, human HID1 ortholog 3, implicated in vesicle-mediated transport
SPBC119.12	rud3	Golgi matrix protein Rud3
SPAC6C3.06c	neo1	Golgi membrane phospholipid translocase (flippase) Neo1
SPBC32F12.12c		Golgi membrane protein involved in vesicle-mediated transport
SPAC11E3.10		Golgi multispanning membrane VanZ-like family protein
SPAC824.08	gda1	Golgi nucleoside-diphosphatase Gda1
SPAC22F8.04	pet1	Golgi phosphoenolpyruvate transmembrane transporter Pet1
SPBC83.11	pet2	Golgi phosphoenolpyruvate transmembrane transporter Pet2
SPAC22E12.01	pet3	Golgi phosphoenolpyruvate transmembrane transporter Pet3
SPAC5D6.13	gpp74	Golgi phosphoprotein 3 family Vps74
SPAC8F11.10c	pvg1	Golgi pyruvyltransferase Pvg1
SPAC25B8.08		Golgi Ras-interacting protein with DIL domain, human RADIL and RASIP1 ortholog (predicted), implicated in vesicle-mediated transport
SPCC790.03	rbd2	Golgi rhomboid protease Rbd2
SPBC16G5.09	kex1	Golgi serine carboxypeptidase
SPCC1235.08c	pdh1	Golgi to ER retrograde transport protein
SPBC20F10.02c		Golgi to plasma membrane transport protein
SPCC4B3.02c	got1	Golgi transport protein Got1
SPAC1527.02	sft2	Golgi transport protein Sft2
SPBC2A9.05c	tvp23	Golgi transport protein Tvp23
SPCC1795.03	gms1	Golgi UDP-galactose transmembrane transporter Gms1
SPAC12G12.12	gms2	Golgi UDP-galactose transmembrane transporter Gms2
SPAC17D4.03c	cis4	Golgi zinc importer, CDF family, Cis4
SPBC16E9.14c	zrg17	Golgi zinc importer, CDF family, Zrg17
SPAC23A1.02c	ted1	GPI-remodelling mannose-ethanolamine phosphate phosphodiesterase Ted1
SPAC3F10.16c		GTP binding protein, HSR1-related
SPAC824.09c		GTPase activating protein
SPCC1620.12c		GTPase activating protein
SPCC622.14		GTPase activating protein
SPAC9.07c		GTPase Obg family, involved in cytoplasmic translation Rbg1
SPAC17H9.09c	ras1	GTPase Ras1
SPCC584.03c		GTPase regulator
SPBC17D1.07c	npg1	GTPase regulator Rng2-like
SPCC553.08c	ria1	GTPase Ria1
SPAC1B3.11c	ypt4	GTPase Ypt4
SPBC405.04c	ypt7	GTPase Ypt7
SPAPB1A10.10c	ypt71	GTPase Ypt71
SPCC1672.03c	gud1	guanine deaminase Gud1
SPAC23C11.13c	hpt1	guanine/xanthine/hypoxanthine phosphoribosyltransferase Hpt1
SPBC4C3.04c	dss4	guanyl-nucleotide exchange factor, meiosis specific
SPAC4F10.13c	mpd2	GYF domain protein
SPBC32F12.03c	gpx1	H2O2 scavenger glutathione peroxidase Gpx1
SPBC215.10	odr1	HAD superfamily hydrolase, unknown role
SPAC7D4.05		HAD superfamily hydrolase, unknown role
SPBC17G9.12c		HAD superfamily hydrolase, unknown role
SPBP8B7.31		HAD superfamily hydrolase, unknown role
SPBC12C2.09c	izh2	Haemolysin-III family plasma membrane receptor implicated in zinc ion homeostasis Izh2
SPAC23C4.03	hrk1	haspin related kinase Hrk1
SPBC3E7.02c	hsp16	heat shock protein Hsp16
SPCC338.06c		heat shock protein Hsp20 family
SPAC57A7.12	ssz1	heat shock protein Ssz1
SPBC16D10.08c	hsp104	heat shock protein, disaggregase Hsp104
SPBC1709.05	sks2	heat shock protein, Hsp70 family, ribosome associated Sks2
SPAC167.07c	hul5	HECT-type ubiquitin-protein ligase E3
SPAC11G7.02	pub1	HECT-type ubiquitin-protein ligase E3 Pub1
SPAC1805.15c	pub2	HECT-type ubiquitin-protein ligase E3 Pub2
SPBC16E9.11c	pub3	HECT-type ubiquitin-protein ligase E3 Pub3
SPBP8B7.27	mug30	HECT-type ubiquitin-protein ligase E3, found in association with TRAMP complex
SPAC12B10.01c		HECT-type ubiquitin-protein ligase E3, implicated in negative regulation of ubiquitinated chromatin formation
SPAC29B12.12	hot13	helper of TIM Hot13
SPBC3B9.05	hot15	helper of TIM Hot15
SPAC18G6.02c	chp1	heterochromatin (HP1) family chromodomain protein Chp1
SPAC23H3.13c	gpa2	heterotrimeric G protein alpha-2 subunit Gpa2
SPBC32H8.07	git5	heterotrimeric G protein beta (WD repeat) subunit Git5
SPCC1020.09	gnr1	heterotrimeric G protein beta (WD repeat) subunit Gnr1
SPBC215.04	git11	heterotrimeric G protein gamma subunit Git11
SPBC1347.09		hexaprenyldihydroxybenzoate methyltransferase, Coq3 variant
SPBC1773.05c	tms1	hexitol dehydrogenase
SPAC869.06c	hry1	HHE domain cation binding protein
SPBC21H7.06c	opi10	hikeshi family nuclear import carrier Opi10
SPBC1711.13	his2	histidinol dehydrogenase His2
SPBC11B10.02c	his3	histidinol-phosphate aminotransferase imidazole acetol phosphate transaminase His3
SPBC17D11.04c	nto1	histone acetyltransferase complex PHD finger subunit Nto1
SPBC16A3.19	eaf7	histone acetyltransferase complex subunit Eaf7
SPAC139.06	hat1	histone acetyltransferase Hat1
SPAC17G8.13c	mst2	histone acetyltransferase Mst2
SPCC1393.02c	spt2	histone chaperone Spt2
SPBC36B7.08c	ccp1	histone chaperone, CENP-A nucleosome disassembly Ccp1
SPAC3G9.07c	hos2	histone deacetylase (class I) Hos2
SPBC800.03	clr3	histone deacetylase (class II) Clr3
SPBC1685.08	cti6	histone deacetylase complex PHD finger subunit Cti6
SPBC428.06c	rxt2	histone deacetylase complex subunit Rxt2
SPCC132.02	hst2	histone deacetylase, Sirtuin family, NAD-dependent Hst2
SPBC16D10.07c	sir2	histone deacetylase, Sirtuin family, NAD-dependent Sir2
SPCC622.16c	epe1	histone demethylase (H3-K36 specific), Jmjc domain Epe1
SPAC1002.05c	jmj2	histone demethylase Jmj2
SPCC622.19	jmj4	histone demethylase jmj4
SPBC146.09c	lsd1	histone demethylase SWIRM1
SPCC622.08c	hta1	histone H2A alpha
SPAP8A3.02c	ofd2	histone H2A dioxygenase Ofd2
SPBC11B10.10c	pht1	histone H2A variant H2A.Z Pht1
SPCC364.06	nap1	histone H2A-H2B chaperone Nap1
SPBC2D10.11c	nap2	histone H2A-H2B chaperone Nap2
SPBC609.05	pob3	histone H2A-H2B chaperone, FACT complex subunit Pob3
SPAC4G9.06c	chz1	histone H2A-H2B dimer chaperone Chz1
SPAC22F8.12c	shf1	histone H2B-K119 ubiquitin ligase complex (HULC) subunit Shf1
SPAC18B11.07c	rhp6	histone H2B-K119 ubiquitin ligase complex (HULC), ubiquitin conjugating enzyme E2 subunit Rhp6/Rad6
SPAC1834.04	hht1	histone H3 h3.1
SPBC8D2.04	hht2	histone H3 h3.2
SPBC1105.11c	hht3	histone H3 h3.3
SPBC31F10.13c	hip1	histone H3.3 H4 chaperone, hira family Hip1
SPAC6G9.03c	mug183	histone H3.3 H4 heterotetramer chaperone Rtt106-like
SPBC8D2.03c	hhf2	histone H4 h4.2
SPBC342.06c	rtt109	histone lysine acetyltransferase Rtt109
SPAC29B12.02c	set2	histone lysine H3-K36 methyltransferase Set2
SPCC297.04c	set7	histone lysine H3-K37 methyltransferase Set7
SPCC306.04c	set1	histone lysine H3-K4 methyltransferase Set1
SPBC428.08c	clr4	histone lysine H3-K9 methyltransferase Clr4
SPAC22E12.11c	set3	histone lysine methyltransferase Set3
SPCC1739.05	set5	histone lysine methyltransferase Set5
SPBP8B7.07c	set6	histone lysine methyltransferase Set6
SPCC825.04c	naa40	histone N-acetyltransferase Naa40
SPBC947.08c	hip4	histone promoter control protein Hip4
SPBC19G7.04		HMG box protein
SPAC57A10.09c	nhp6	HMG-box non-histone chromatin protein
SPAPB1E7.06c	eme1	Holliday junction resolvase subunit Eme1
SPCC4G3.05c	mus81	Holliday junction resolvase subunit Mus81
SPBC1105.02c	lys4	homocitrate synthase
SPAC57A7.07c		homocysteine methyltransferase
SPBC428.11	met17	homocysteine synthase Met17
SPAC31G5.04	lys12	homoisocitrate dehydrogenase Lys12
SPBC106.17c	cys2	homoserine O-acetyltransferase
SPBC56F2.11	met6	homoserine O-acetyltransferase Met6
SPAC824.05	vps16	HOPS/CORVET complex subunit Vps16
SPCC790.02	pep3	HOPS/CORVET complex subunit, ubiquitin-protein ligase E3 Pep3/Vps18
SPBC365.08c	der1	Hrd1 ubiquitin ligase complex (derlin) Der1/Dfm1
SPBC17D11.02c	hrd1	Hrd1 ubiquitin ligase complex E3 subunit Hrd1
SPBC28F2.08c	hrd3	Hrd1 ubiquitin ligase complex SEL1/TPR repeat subunit
SPBC1734.11	mas5	Hsp40 family DNAJ domain protein Mas5
SPAC13G7.02c	ssa1	Hsp70 family heat shock protein Ssa1
SPAC688.03c		human AMMECR1 homolog
SPAC19B12.10	sst2	human AMSH/STAMBP protein homolog, ubiquitin specific-protease
SPAC22E12.18		human CCNDBP1 ortholog
SPAC1D4.02c	grh1	human GRASP protein family Golgi protein
SPAP27G11.12		human HID1 ortholog 1, possible Golgi protein (by similarity)
SPCC5E4.10c		human leukocyte receptor 1 ortholog
SPAC6G10.10c		human mmtag2 ortholog, implicated in splicing
SPCC1494.03	arz1	human RAP1 ortholog, GTPase exchange factor, Zfs1 target number 1
SPAC4H3.06		human REX1BD ortholog, implicated in DNA repair
SPAC1A6.01c		human thyroid receptor interacting protein homolog, transcription coactivator
SPAC29B12.11c		human WW domain binding protein-2 ortholog
SPAC1F7.10		hydantoin racemase family
SPCC576.02		hydantoin racemase family, implicated in amino acid, or derivative metabolism
SPCC777.06c		hydrolase, conserved in fungi, bacteria, plants, protazoa
SPAC1F8.04c		hydrolase, implicated in cellular detoxification
SPCC13B11.03c		hydroxyacylglutathione hydrolase
SPAC24B11.13	hem3	hydroxymethylbilane synthase Hem3
SPAC212.03		hypothetical protein
SPBCPT2R1.03		hypothetical protein
SPBC6B1.08c	ofd1	hypoxic oxygen sensor, prolyl-3,4-dihydroxylase Ofd1
SPBC21H7.07c	his5	imidazoleglycerol-phosphate dehydratase His5
SPBC418.01c	his4	imidazoleglycerol-phosphate synthase His4
SPBC30D10.03c	isn1	IMP 5'-nucleotidase Isn1
SPBC14C8.09c	dbl3	IMPACT domain protein, possible chaperone
SPBC1604.08c	imp1	importin alpha family nuclear import signal receptor adaptor Imp1
SPBC1709.11c	png2	ING family histone acetyltransferase complex PHD-type zinc finger subunit Png2
SPAC3G9.08	png1	ING family homolog Png1
SPAC16E8.12c	png3	ING family homolog Png3
SPAC3F10.06c	rit1	initiator methionine tRNA 2'-O-ribosyl phosphate transferase
SPCC737.03c	ima1	inner nuclear membrane protein Ima1
SPBC365.10	arp5	Ino80 complex actin-like protein Arp5
SPAC10F6.08c	nht1	Ino80 complex HMG box subunit Nht1
SPAC144.02	iec1	Ino80 complex subunit Iec1
SPCC1259.04	iec3	Ino80 complex subunit Iec3
SPAC6B12.05c	ies2	Ino80 complex subunit Ies2
SPAC23G3.04	ies4	Ino80 complex subunit Ies4
SPBC800.11		inosine-uridine preferring nucleoside hydrolase
SPBC17A3.03c		inositol phosphatase
SPAC3C7.01c	sac12	inositol polyphosphate phosphatase
SPAC1093.03	fig4	inositol polyphosphate phosphatase Fig4
SPAC9G1.10c	inp53	inositol polyphosphate phosphatase Inp53
SPBC2G2.02	syj1	inositol-polyphosphate 5-phosphatase, synaptojanin homolog 1
SPBC577.13	syj2	inositol-polyphosphate 5-phosphatase, synaptojanin homolog 2
SPCC306.05c	ins1	INSIG domain protein
SPACUNK4.12c	iph1	insulinase pombe homologue 1
SPAC29A4.17c	fun14	integral mitochondrial outer membrane (MOM) protein
SPBC21C3.01c	vps1301	intermembrane lipid transfer protein, chorein family Vps13a
SPBC947.15c	ndi1	internal mitochondrial NADH dehydrogenase (ubiquinone) Ndi1
SPAC25B8.17	ypf1	intramembrane aspartyl protease of the perinuclear ER membrane Ypf1
SPAC31G5.18c	sde2	intron-specific pre-mRNA splicing-ubiquitin fusion protein Sde2
SPAC26H5.05	mga2	IPT/TIG ankyrin repeat gene-specific transcription coactivator Mga2
SPAC22G7.01c	fra1	iron responsive transcriptional regulator, peptidase family
SPAC8C9.11	fra2	iron-sensor Fra2
SPCC1494.01		iron/ascorbate oxidoreductase family
SPCC126.10	iah1	isoamyl acetate hydrolytic enzyme Iah1
SPBC902.05c	idh2	isocitrate dehydrogenase (NAD+) subunit 2
SPAC6G10.08	idp1	isocitrate dehydrogenase Idp1
SPBC1683.11c	icl1	isocitrate lyase Icl1
SPAC25H1.04	mug105	K48-linkage specific deubiquitinase
SPAC23C4.07	tht2	karyogamy protein Tht2
SPAC22G7.02	kap111	karyopherin/importin beta family nuclear import signal receptor Kap111
SPCC1322.06	kap113	karyopherin/importin beta family nuclear import signal receptor Kap113
SPBC14F5.03c	kap123	karyopherin/importin beta family nuclear import signal receptor Kap123
SPAC22H10.03c	kap114	karyopherin/importin beta family nuclear import signal receptor Kap14
SPCC1840.03	sal3	karyopherin/importin beta family nuclear import signal receptor Sal3
SPAC328.01c	msn5	karyopherin/importin beta family nuclear import/export signal receptor
SPCC550.11	nmd5	karyopherin/importin beta family nuclear import/export signal receptor Nmd5
SPBP8B7.09c	los1	karyopherin/importin-beta family nuclear import receptor Los1
SPAC4G9.15	ifa38	ketoreductase involved in fatty acid elongation
SPCC550.14	vgl1	KH domain RNA binding protein, vigilin
SPCC757.09c	rnc1	KH domain RNA-binding protein Rnc1
SPAC30D11.14c		KH domain RNA-binding protein, involved in splicing
SPBC1604.20c	tea2	kinesin family plus-end directed microtubule motor Tea2
SPAC664.10	klp2	kinesin-14 family minus-end directed microtubule motor Klp2
SPAC3A11.14c	pkl1	kinesin-14 family minus-end directed microtubule motor Pkl1
SPBC15D4.01c	klp9	kinesin-6 family microtubule motor protein Klp9
SPBC1685.15c	klp6	kinesin-8 family plus-end directed microtubule motor Klp6
SPAC1834.07	klp3	kinesin-like protein Klp3
SPAC144.14	klp8	kinesin-like protein Klp8
SPBC543.03c	pku80	Ku domain helicase (human XRCC5 ortholog) Pku80
SPAC186.03		L-asparaginase
SPAC977.12		L-asparaginase
SPBPB8B6.05c		L-asparaginase
SPAC21E11.04	aca1	L-azetidine-2-carboxylic acid acetyltransferase Aca1
SPAC186.08c		L-lactate dehydrogenase
SPBC354.15	fap1	L-pipecolate oxidase
SPAC139.04c	fap2	L-saccharopine oxidase
SPAC57A10.10c	sla1	La protein, tRNA chaperone Sla1
SPAC17G6.17	pof8	LARP7 family RNA-binding protein Pof8/Lar7
SPCC126.08c		lectin family glycoprotein receptor
SPAC18G6.10	lem2	LEM domain nuclear inner membrane protein Heh1/Lem2
SPAC14C4.05c	man1	LEM domain nuclear inner membrane protein Man1, Sad1 interacting factor
SPCC663.03	pmd1	leptomycin transmembrane transporter Pmd1
SPBP8B7.08c	ppm1	leucine carboxyl methyltransferase, involved in regulation of PPA2
SPAC926.06c		leucine-rich repeat protein, unknown role
SPAC1F3.03	sro7	Lgl family protein Sro7
SPAC3H1.12c	snt2	Lid2 complex PHD finger subunit Snt2
SPBC30B4.03c	ldb1	LIM domain binding protein, transcription coregulator
SPBC1718.02	hop1	linear element associated protein Hop1
SPBC36B7.06c	mug20	linear element protein Mug20
SPAC57A10.08c		lipid particle hydrolase
SPBC18H10.02	lcf1	long-chain-fatty-acid-CoA ligase Lcf1
SPBC16E9.16c	lsd90	Lsd90 protein
SPCC4B3.08	lsg1	Lsk1 complex gamma subunit Lsg1
SPCC1620.07c	lnp1	lunapark Lnp1
SPAC12G12.11c	miy1	Lys48-specific deubiquitinase Mindy family, Miy1
SPBC6B1.06c	ubp14	Lys48-specific deubiquitinase Ubp14
SPAC3C7.09	set8	lysine methyltransferase Set8, unknown specificity
SPBC16C6.01c		lysine methyltransferase, human SETD6 ortholog
SPAC1A6.03c	plb3	lysophospholipase Plb3
SPBC660.14	mik1	M phase inhibitor protein kinase Mik1
SPCC18B5.03	wee1	M phase inhibitor protein kinase Wee1
SPAPB8E5.05	mfm1	M-factor precursor Mfm1
SPAC513.03	mfm2	M-factor precursor Mfm2
SPBPJ4664.03	mfm3	M-factor precursor Mfm3
SPBC25B2.02c	mam1	M-factor transmembrane transporter Mam1
SPAC3G6.03c		Maf-like protein, nucleoside-triphosphate diphosphatase, human ASMTL ortholog
SPCC31H12.06	mug111	major facilitator family transmembrane transporter Mug111
SPCC306.08c	mdh1	malate dehydrogenase Mdh1
SPAC26F1.08c		malate transmembrane transporter
SPBC1683.07	mal1	maltase alpha-glucosidase Mal1
SPCC970.02	dcw1	mannan endo-1,6-alpha-mannosidase Dcw1
SPBC1198.06c	dfg501	mannan endo-1,6-alpha-mannosidase Dfg501
SPBC1198.07c	dfg502	mannan endo-1,6-alpha-mannosidase Dfg502
SPBC13G1.02	mpg2	mannose-1-phosphate guanyltransferase
SPAC1834.05	alg9	mannosyltransferase complex subunit Alg9
SPCC4F11.04c	imt2	mannosyltransferase Imt2
SPAC7D4.03c	ahk1	MAP kinase cascade scaffold protein Ahk1
SPAC1D4.13	byr1	MAP kinase kinase Byr1
SPBC1D7.05	byr2	MAP kinase kinase kinase Byr2
SPAC1006.09	win1	MAP kinase kinase kinase Win1
SPAC9G1.02	wis4	MAP kinase kinase kinase Wis4
SPBC543.07	pek1	MAP kinase kinase Pek1
SPBC409.07c	wis1	MAP kinase kinase Wis1
SPBC119.08	pmk1	MAP kinase Pmk1
SPAC24B11.06c	sty1	MAP kinase Sty1
SPAC1565.04c	ste4	MAPK cascade adaptor protein Ste4
SPAC23A1.06c	cmk2	MAPK-activated protein kinase Cmk2
SPCC1322.08	srk1	MAPK-activated protein kinase Srk1
SPAC11D3.06		MatE family transmembrane transporter
SPCC4B3.13		MatE family transmembrane transporter
SPBC16A3.07c	nrm1	MBF complex corepressor Nrm1
SPBC21B10.13c	yox1	MBF complex corepressor Yox1
SPBC2D10.06	rep1	MBF transcription factor activator Rep1
SPBC2F12.11c	rep2	MBF transcription factor activator Rep2
SPAC22F3.09c	res2	MBF transcription factor complex subunit Res2
SPAC12B10.10	nod1	medial cortical node Gef2-related protein Nod1
SPAPYUG7.03c	mid2	medial ring protein, anillin Mid2
SPBC12D12.06	srb11	mediator complex cyclin subunit Srb11
SPAC2F7.04	med1	mediator complex subunit Med1
SPBC31F10.09c	nut2	mediator complex subunit Med10
SPAC589.02c	med13	mediator complex subunit Med13
SPAC5D6.05	med18	mediator complex subunit Med18
SPCC1450.05c	rox3	mediator complex subunit Med19
SPAC17G8.05	med20	mediator complex subunit Med20
SPAC17C9.05c	pmc3	mediator complex subunit Med27
SPAC23H4.17c	srb10	mediator complex, cyclin-dependent protein kinase subunit Srb10
SPBC119.04	mei3	meiosis inducing protein Mei3
SPAC13A11.03	mcp7	meiosis specific coiled-coil protein Mcp7
SPBC2G2.09c	crs1	meiosis specific cyclin Crs1
SPCC417.06c	mug27	meiosis specific serine/threonine protein kinase (NDR family) Mug27/Slk1
SPBC16E9.17c	rem1	meiosis-specific cyclin Rem1
SPAC15E1.07c	moa1	meiosis-specific kinetochore regulator (Meikin) Moa1
SPCC188.12	spn6	meiotic (sporulation) septin Spn6
SPBC1198.12	mfr1	meiotic APC activator Mfr1
SPAC5D6.08c	mes1	meiotic APC inhibitor Mes1
SPBC29A10.14	rec8	meiotic cohesin complex kleisin subunit Rec8
SPBP35G2.03c	sgo1	meiotic cohesin protection protein, shugoshin, Sgo1
SPBC216.02	num1	meiotic cortical anchoring factor for dynein Mcp5/Num1
SPBC31F10.08	mde2	meiotic double-strand break formation protrin Mde2
SPBC646.17c	dic1	meiotic dynein intermediate chain Dic1
SPAC458.04c	dli1	meiotic dynein intermediate light chain Dli1/Dil1
SPAC3C7.02c	pil2	meiotic eisosome BAR domain protein Pil2
SPAC13G6.08	fzr2	meiotic fizzy-related APC coactivator Fzr2
SPCC1620.04c	fzr3	meiotic fizzy-related APC coactivator Fzr3
SPCC1442.04c		meiotic recombination protein
SPAC25G10.04c	rec10	meiotic recombination protein Rec10
SPBC1711.14	rec15	meiotic recombination protein Rec15
SPAC1952.15c	rec24	meiotic recombination protein Rec24
SPAC17A5.18c	rec25	meiotic recombination protein Rec25
SPBC21B10.12	rec6	meiotic recombination protein Rec6
SPCC1753.03c	rec7	meiotic recombination protein Rec7
SPAC57A10.04	mug10	meiotic Rho guanine nucleotide exchange factor
SPBC29A10.02	spo5	meiotic RNA-binding protein 1
SPCC23B6.04c	pdr16	meiotic sec14 cytosolic factor family, phospholipid-intermembrane transfer protein Pdr16
SPAC24C9.15c	spn5	meiotic septin Spn5
SPCC1739.04c	dms1	meiotic spindle pole body protein Dms1
SPBC146.11c	mug97	meiotically upregulated gene Mug97
SPCP1E11.04c	pal1	membrane associated protein Pal1
SPBC32F12.07c		membrane associated ubiquitin-protein ligase E3, MARCH family
SPBC16A3.10	ale1	membrane bound O-acyltransferase, MBOAT Ale1
SPBC21C3.17c	psg1	membrane trafficking protein, ER to Golgi Psg1
SPCP31B10.04	psg2	membrane trafficking protein, ER to Golgi Psg2
SPAC4H3.04c		MEMO1 family, human MEMO1 ortholog, ancient conserved protein, in some organisms this domain is present with ammecr1 which interacts with mediator complex and is implicated in transcription, implicated in signalling and localization to the plasma membrane
SPCC1840.04	pca1	metacaspase Pca1
SPAC806.04c		metal-dependent phosphatase involved in cellular detoxification/metabolite repair
SPCC1393.13		metal-dependent phosphatase involved in cellular detoxification/metabolite repair
SPAC607.06c		metallopeptidase
SPAP14E8.04	oma1	metallopeptidase Oma1
SPAC22H10.13	zym1	metallothionein Zym1
SPBC409.19c	mtx2	metaxin 2 Mtx2
SPBC3E7.10	fma1	methionine aminopeptidase Fma1
SPBC14C8.03	fma2	methionine aminopeptidase Fma2
SPAC644.08	utr4	methionine salvage haloacid dehalogenase-like hydrolase Utr4
SPAC1783.01		methionine synthase reductase
SPBC12C2.03c		methionine synthase reductase
SPAC343.10	met11	methylenetetrahydrofolate reductase Met11
SPBC1711.04	mtd1	methylenetetrahydrofolate reductase Mtd1
SPBC1773.04		methylglyoxyl reductase (NADPH-dependent)
SPBC23E6.10c	mri1	methylthioribose-1-phosphate isomerase Mri1
SPAC17A5.05c		methyltransferase
SPCC70.08c		methyltransferase
SPACUNK4.09		methyltransferase with rhodanese domain, unknown specificity
SPAPJ691.03	mic10	MICOS complex subunit Mic10
SPBC25H2.09	mic19	MICOS complex subunit Mic19/25
SPCC1442.05c	mic26	MICOS complex subunit Mic23/26/27
SPBC3E7.05c	mic60	MICOS complex subunit Mic60
SPBC4F6.06	kin1	microtubule affinity-regulating kinase Kin1
SPAC1687.10	mcp1	microtubule binding protein Mcp1
SPAC18G6.15	mal3	microtubule plus-end binding protein, EB1 family Mal3
SPCC132.01c	mtr1	microtubule regulator Mtr1
SPAC328.04	spg4	microtubule severing ATPase Spg4
SPBC13E7.06	msd1	microtubule-anchoring factor Msd1
SPAC11H11.05c	fta6	Mis6-Sim4 complex subunit Fta6
SPBC21D10.11c	nfs1	mitochondrial [2Fe-2S] cluster assembly and tRNA modification cysteine desulfurase Nfs1
SPCC4B3.11c	fra3	mitochondrial [4Fe-4S] cluster transfer protein Fra3
SPBC1709.19c	nfu1	mitochondrial [4Fe-4S] cluster transfer protein Nfu1
SPBC16E9.06c	uvi31	mitochondrial [4Fe-4S] cluster transfer protein Uvi31
SPBC2G2.15c	mrm2	mitochondrial 2' O-ribose methyltransferase Mrm2
SPAC10F6.14c		mitochondrial ABC1 kinase family protein, human ADCK5 ortholog, unknown role
SPCC5E4.05c	mgl1	mitochondrial acylglycerol lipase Mgl1
SPBC21C3.09c	oaa1	mitochondrial acylpyruvase Oaa1
SPAC19A8.14	pth2	mitochondrial aminoacyl-tRNA hydrolase Pth2
SPBC725.01	maa1	mitochondrial aspartate aminotransferase Maa1
SPBC25D12.06	mrh5	mitochondrial ATP-dependent RNA helicase Mrh5
SPBC691.04	mss116	mitochondrial ATP-dependent RNA helicase Mss116
SPAC637.11	rpm2	mitochondrial ATP-dependent RNA helicase Rpm2
SPAC323.04		mitochondrial ATPase
SPAC2C4.09		mitochondrial calcium uniporter regulator
SPAC3H1.08c		mitochondrial calcium uniporter regulator
SPAC6G10.03c	cld1	mitochondrial cardiolipin-specific phospholipase Cld1
SPAC328.09		mitochondrial carrier, 2-oxoadipate/2-oxoglutarate
SPAPB17E12.12c	mrx21	mitochondrial carrier, 3'-phosphoadenosine 5'-phosphosulfate/ 5'-adenylyl sulfate Mrx21
SPAC17H9.08		mitochondrial carrier, coenzyme A
SPAC4G9.20c	ymc1	mitochondrial carrier, glutamate/glycine
SPAC823.10c	hem25	mitochondrial carrier, glycine Hem25
SPAC4G8.08		mitochondrial carrier, iron ion
SPAC8C9.12c	mrs3	mitochondrial carrier, iron ion Mrs3
SPAC227.03c	yea6	mitochondrial carrier, NAD Yea6
SPAC139.02c	oac1	mitochondrial carrier, ocaloacetate family anion
SPCC1235.11	mpc1	mitochondrial carrier, pyruvate Mpc1
SPAC24B11.09	mpc2	mitochondrial carrier, pyruvate Mpc2
SPAC12B10.09	pet801	mitochondrial carrier, S-adenosylmethionine
SPAC17G6.15c	fsf1	mitochondrial carrier, serine Fsf1
SPBC16A3.02c		mitochondrial CH-OH group oxidoreductase, human RTN4IP1 ortholog, implicated in mitochondrial organization or tethering
SPAC6C3.02c	mix17	mitochondrial CHCH domain protein Mix17
SPBC947.14c	cbp6	mitochondrial complex III assembly protein Cbp6
SPBC17A3.02	aim19	mitochondrial conserved fungal membrane protein Aim19
SPAC1610.04	mug99	mitochondrial conserved fungal membrane protein Mug99
SPAC8C9.06c	ppr4	mitochondrial Cox1 translation regulator Ppr4
SPBC8D2.12c	tac1	mitochondrial Cox1 translational activator Tac1
SPAC25G10.02	cce1	mitochondrial cruciform-cutting endonuclease Cce1
SPAC25B8.04c	mss51	mitochondrial cytochrome C oxidase assembly protein Mss51
SPAC17H9.12c	cyc2	mitochondrial cytochrome c-heme linkage protein Cyc2
SPAC5H10.01	dgc1	mitochondrial D-glutamate cyclase Dgc1
SPBC713.03	dld2	mitochondrial D-lactate dehydrogenase, cytochrome Dld2
SPAC20G8.02		mitochondrial DDHD family phospholipase
SPAC57A10.12c	ura3	mitochondrial dihydroorotate dehydrogenase Ura3
SPBC11C11.11c	irc3	mitochondrial DNA branch migration helicase Irc3
SPCC24B10.22	pog1	mitochondrial DNA polymerase, gamma subunit Pog1
SPAC688.10	rev3	mitochondrial DNA polymerase, zeta catalytic subunit Rev3
SPBC12D12.09	rev7	mitochondrial DNA polymerase, zeta subunit Rev7
SPCC1450.12		mitochondrial DUF3818 and PXA domain conserved fungal protein
SPBC12C2.08	dnm1	mitochondrial dynamin family scission GTPase Dnm1
SPAC20G8.04c		mitochondrial electron transfer flavoprotein-ubiquinone oxidoreductase Cir2
SPAC1B3.04c	guf1	mitochondrial elongation factor GTPase Guf1
SPAC17C9.08	pnu1	mitochondrial endodeoxyribonuclease Pnu1
SPAC1002.01	mrx11	mitochondrial expression network (MIOREX) component Mrx11
SPAC4G8.11c	atp10	mitochondrial F1-FO ATP synthase chaperone Atp10
SPAC3A12.12	atp11	mitochondrial F1-FO ATP synthase chaperone Atp11
SPAC9.12c	atp12	mitochondrial F1-FO ATP synthase chaperone Atp12
SPBC30B4.06c	ips1	mitochondrial GIDA family tRNA uridine 5-carboxymethylaminomethyl modification enzyme Ips1
SPAC13F5.03c	gld1	mitochondrial glycerol dehydrogenase Gld1
SPAC2F7.09c	gep3	mitochondrial GTPase related protein Gep3
SPAC23H3.12c		mitochondrial hydrogen/potassium transport system protein
SPAC26F1.14c	aif1	mitochondrial inner membrane anchored oxidoreductase Aif1
SPAP27G11.02	mgr3	mitochondrial inner membrane i-AAA protease complex TPR repeat subunit
SPAC9G1.04	oxa101	mitochondrial inner membrane insertase Oxa101
SPBP4H10.03	oxa102	mitochondrial inner membrane insertase Oxa102
SPBC25H2.08c	mrs2	mitochondrial inner membrane magnesium ion transmembrane transporter Mrs2
SPBC2D10.07c	mmp1	mitochondrial inner membrane peptidase complex catalytic subunit
SPBC336.13c	mmp2	mitochondrial inner membrane peptidase complex catalytic subunit 2
SPAC3H1.04c	mdm31	mitochondrial inner membrane protein Mdm31, unknown biological role, interacts with ERMES
SPAC823.13c	she9	mitochondrial inner membrane protein She9
SPAC12B10.05	icp55	mitochondrial intermediate cleavage peptidase Icp55
SPAC1F3.10c	oct1	mitochondrial intermediate peptidase Oct1
SPBC18E5.10		mitochondrial iron-sulfur cluster protein
SPCC338.04	mix23	mitochondrial matrix import factor Mix23
SPAC22F3.06c	lon1	mitochondrial matrix Lon protease
SPBC3H7.05c		mitochondrial Membrane Bound O-Acyl Transferase (MBOAT) family
SPBC337.11		mitochondrial membrane CH-OH group oxidoreductase, human RTN4IP1 ortholog, implicated in mitochondrial organization or tethering
SPAC13G7.11	mba1	mitochondrial membrane-associated ribosome receptor Mba1
SPAC1805.09c	fmt1	mitochondrial methionyl-tRNA formyltransferase Fmt1
SPBC3B9.04	oms1	mitochondrial methyltransferase Oms1
SPCC63.03		mitochondrial MIB complex subunit, human DNAJC11 ortholog
SPBC25B2.07c	mmb1	mitochondrial microtubule binder Mmb1
SPBC713.08	mim1	mitochondrial MIM complex subunit Mim1
SPAPB8E5.10	min8	mitochondrial mini protein, single membrane pass Min8, meiosis-specific splicing in fission yeast
SPAC3G6.05		mitochondrial Mpv17/PMP22 family protein 1
SPAC4G9.14	sym1	mitochondrial Mpv17/PMP22 family protein 2
SPAC1782.04	cox24	mitochondrial mRNA processing protein Cox24/Pet20
SPAC13F5.01c	msh1	mitochondrial MutS protein Msh1
SPAC29B12.05c	mtq1	mitochondrial N(5)-glutamine methyltransferase
SPAC323.01c	pos5	mitochondrial NADH kinase Pos5
SPACUNK4.13c		mitochondrial NTPase Obg family, human OLA1 ortholog, implicated in mitochondrial translation, ribosome assembly, or tRNA metabolism
SPBC19F8.04c	lcl3	mitochondrial nuclease Lcl3, implicated in DNA repair
SPAC26A3.11		mitochondrial omega-amidase
SPCC965.09		mitochondrial omega-amidase
SPCC24B10.10c	yta4	mitochondrial outer membrane ATPase Msp1/Yta4
SPBC1703.11	opa3	mitochondrial outer membrane lipid metabolism regulator Opa3
SPBC725.10	tps0	mitochondrial outer membrane protein, TspO/MBR-related, implicated in lipid/sterol transport, tspO
SPAC1635.01	por1	mitochondrial outer membrane voltage-dependent anion-selective channel Por1
SPCP31B10.02		mitochondrial oxidoreductase-like protein, human OXLD1 ortholog
SPBC9B6.09c	mdl1	mitochondrial peptide-transporting ATPase
SPBC2D10.15c	pth1	mitochondrial peptidyl-tRNA hydrolase Pth1
SPAC343.06c		mitochondrial phospholipid scramblase
SPBC18H10.11c	ppr2	mitochondrial PPR repeat protein Ppr2
SPAC1093.01	ppr5	mitochondrial PPR repeat protein Ppr5
SPCC11E10.04	ppr6	mitochondrial PPR repeat protein Ppr6
SPBC16A3.03c	ppr7	mitochondrial PPR repeat protein Ppr7
SPBC1289.06c	ppr8	mitochondrial PPR repeat protein Ppr8
SPAC9E9.15		mitochondrial protein complex assembly protein
SPAC1556.03	azr1	mitochondrial protein phosphatase Azr1
SPCC1620.03	mug163	mitochondrial protein, human C6orf136 ortholog
SPCC16C4.01	sif2	mitochondrial protein, involved in mitochondrial gene expression
SPAC12G12.15	sif3	mitochondrial protein, involved in mitochondrial gene expression
SPAC1834.10c		mitochondrial proton-transporting ATP synthase complex assembly protein
SPCC70.02c	inh1	mitochondrial proton-transporting ATP synthase inhibitor Inh1
SPAC10F6.17c		mitochondrial pyruvate dehydrogenase (lipoamide) phosphatase
SPBC27B12.14	cbp4	mitochondrial respiratory complex III assembly protein Cbp4
SPBC13E7.11	rbd1	mitochondrial rhomboid protease
SPBC1347.13c	mrm1	mitochondrial ribose methyltransferase Mrm1
SPBC16A3.14		mitochondrial ribosomal protein subunit
SPAC1610.02c	mrpl1	mitochondrial ribosomal protein subunit L1
SPBC4F6.08c	mrpl39	mitochondrial ribosomal protein subunit L33
SPAC3H8.03	img2	mitochondrial ribosomal protein subunit L49
SPBC2G2.07c	mug178	mitochondrial ribosomal protein subunit L51-b
SPBC56F2.14	mrpl44	mitochondrial ribosomal protein subunit L53
SPCC777.17c		mitochondrial ribosomal protein subunit L9
SPBC2D10.09	snr1	mitochondrial ribosomal protein subunit S47/3-hydroxyisobutyryl-CoA hydrolase Snr1
SPAC6B12.06c	rrg9	mitochondrial ribosome assembly protein Rrg9
SPCC1183.04c	pet127	mitochondrial RNA 5'-end processing Pet127
SPBC83.05		mitochondrial RNA-binding protein
SPBC106.03		mitochondrial Rossman fold DUF1776 family protein
SPBC685.02	exo5	mitochondrial single stranded DNA specific 5'-3' exodeoxyribonuclease Exo5
SPAC664.12c	sdh6	mitochondrial succinate dehydrogenase assembly factor, LYR family Sdh6
SPBC12D12.07c	trx2	mitochondrial thioredoxin Trx2
SPAC25B8.18		mitochondrial thioredoxin-related protein
SPCC4B3.01	tum1	mitochondrial thiosulfate sulfurtransferase, involved in tRNA wobble position thiolation Tum1
SPAC4H3.07c	rdl2	mitochondrial thiosulfate sulfurtransferase/rhodanese-like domain Rdl2
SPAC823.17	tom6	mitochondrial TOM complex subunit Tom6
SPBC27B12.10c	tom7	mitochondrial TOM complex subunit Tom7
SPAC6B12.12	tom70	mitochondrial TOM complex TPR repeat subunit Tom70
SPBC800.07c	tsf1	mitochondrial translation elongation factor EF-Ts Tsf1
SPBC660.10	mef2	mitochondrial translation elongation factor G Mef2
SPBC25B2.04c	mtg1	mitochondrial translation factor (GTPase) Mtg1
SPBC1271.15c	mti2	mitochondrial translation initiation factor IF-2Mt/Mti2
SPBC18E5.13	mti3	mitochondrial translation initiation factor Mti3
SPAC2F7.17	mrf1	mitochondrial translation release factor
SPAC589.11	pth4	mitochondrial translation release factor
SPBC1709.09	rrf1	mitochondrial translation termination factor Rrf1
SPCC1259.10	pgp1	mitochondrial tRNA N6-threonyl-carbamoyl-adenosine (t6A) Pgp1
SPAC222.05c	mss1	mitochondrial tRNA wobble uridine modification GTPase Mss1
SPCC16A11.07	coq10	mitochondrial ubiquinone binding protein Coq10
SPAC14C4.01c	atg43	mitophagy receptor Atg43
SPAC821.06	spn2	mitotic and meiotic (sporulation) septin Spn2
SPAC1F3.06c	spo15	mitotic and meiotic spindle pole body protein, gamma tubulin complex linker-related Spo15
SPBC2G2.14	csi1	mitotic centromere-SPB clustering protein Csi1
SPAC4D7.07c	csi2	mitotic chromosome segregation protein Csi2
SPAC4F10.11	spn1	mitotic septin Spn1
SPBC16A3.01	spn3	mitotic septin Spn3
SPAC9G1.11c	spn4	mitotic septin Spn4
SPBC3D6.04c	mad1	mitotic spindle checkpoint protein Mad1
SPBC20F10.06	mad2	mitotic spindle checkpoint protein Mad2
SPAC17G8.10c	dma1	mitotic spindle checkpoint ubiquitin ligase Dma1
SPAC23H3.08c	bub3	mitotic spindle checkpoint WD repeat protein Bub3
SPBC6B1.09c	nbs1	Mre11 complex BRCT domain subunit Nbs1
SPAC22G7.07c	ime4	mRNA (N6-adenosine)-methyltransferase Ime4
SPCC74.02c	ppn1	mRNA cleavage and polyadenylation specificity factor complex associated protein
SPAC824.04	swd22	mRNA cleavage and polyadenylation specificity factor complex, WD repeat protein Swd22
SPAPB1A10.03	nxt1	mRNA export receptor Nxt1
SPBC1921.03c	mex67	mRNA export receptor, Tap, nucleoporin Mex67
SPBC11G11.03	mrt4	mRNA turnover and ribosome assembly protein Mrt4
SPAC458.02c		mRNP complex
SPCC1183.11	msy1	MS calcium ion channel protein Msy1
SPAC2C4.17c	msy2	MS ion channel protein 2
SPBC16G5.13	ptf2	Mst2 histone acetytransferase acytyltransferase complex subunit
SPAC6F6.09	eaf6	Mst2/NuA4 histone acetyltransferase complex subunit Eaf6
SPBC902.04	rmn1	MTREC (exosome adaptor) complex RNA-binding subunit Rmn1
SPAC1006.03c	red1	MTREC (exosome adaptor) complex subunit Red1
SPCC4B3.03c	mam301	multi-pass membrane and CBS domain protein, implicated in magnesium homeostasis and endomembrane organization
SPCC1919.12c	erm2	multi-spanning vacuolar membrane protease
SPAC3G6.02	rpn15	multifunctional proteasome assembly, lid subcomplex subunit Rpn15/Dss1
SPBC83.17	mbf1	multiprotein bridging factor Mbf1
SPCC31H12.02c	mug73	multispanning 7TM plasma membrane rhodopsin family protein, implicated in signalling
SPAC4C5.03		multispanning membrane protein, CTNS/PQ domain protein
SPAC15A10.10	mde6	Muskelin homolog, kelch repeat, expressed during meiotic cell cycle
SPAC19G12.02c	pms1	MutL family mismatch-repair protein Pms1
SPBC1703.04	mlh1	MutL family protein Mlh1
SPCC285.16c	msh6	MutS protein homolog
SPAC8F11.03	msh3	MutS protein homolog 3
SPCC1442.17c	ist1	MVB sorting pathway protein Ist1
SPAC31G5.10	eta2	Myb family protein, RNA polymerase I termination factor Eta2
SPAC4F8.15	itr1	myo-inositol transmembrane transporter Itr1
SPBC21B10.06c	inp2	myosin binding vezatin family protein involved in peroxisome inheritance Inp2
SPAC29A4.05	cam2	myosin I light chain Cam2
SPAC4A8.05c	myp2	myosin II heavy chain Myo3
SPAC926.03	rlc1	myosin II regulatory light chain Rlc1
SPBC146.13c	myo1	myosin type I
SPBC106.07c	nat2	N alpha-acetylation related protein Nat2
SPAC4G9.09c	arg11	N-acetyl-gamma-glutamyl-phosphate reductase/acetylglutamate kinase
SPAC56E4.07		N-acetyltransferase
SPBC1271.07c		N-acetyltransferase
SPBC18E5.08		N-acetyltransferase
SPBC577.03c		N-acetyltransferase
SPCC550.08		N-acetyltransferase
SPBC19C7.02	ubr1	N-end-recognizing protein, UBR ubiquitin-protein ligase E3 Ubr1
SPAPB17E12.08	eos1	N-glycosylation protein Eos1
SPAC26A3.17c	rmt2	N-methyltransferase
SPBC12C2.04		NAD binding dehydrogenase family protein
SPACUNK4.17		NAD binding dehydrogenase family protein, human DHDH ortholog, unknown biological role, implicated in carbohydrate metabolic process
SPCC132.04c	gdh2	NAD-dependent glutamate dehydrogenase Gdh2
SPAC750.08c		NAD-dependent malic enzyme (predicted), partial
SPAC3C7.14c	obr1	NAD(P)H dehydrogenase (quinone)
SPAC1B1.02c		NAD/NADH kinase
SPAC3H5.11		NAD/NADH kinase
SPCC24B10.02c		NAD/NADH kinase
SPBC1778.03c		NADH pyrophosphatase
SPAC1071.11		NADH-dependent flavin oxidoreductase (predicted), possibly riboflavin reductase
SPBC23G7.10c		NADH-dependent flavin oxidoreductase, implicated in cellular detoxification from family members
SPBC2A9.02		NADH-dependent glycolaldehyde/furfural/butyraldehyde/propylaldehydealdehyde reductase
SPAC19G12.09		NADH/NADPH-dependent indole-3-acetaldehyde reductase, implicated in cellular detoxification
SPCC61.03		NADHX dehydratase
SPAC15A10.05c	mug182	NADHX epimerase
SPAPB24D3.08c		NADP-dependent oxidoreductase, implicated in cellular detoxification
SPCC622.12c	gdh1	NADP-specific glutamate dehydrogenase Gdh1
SPAC5H10.04		NADPH dehydrogenase, (Old yellow enzyme) involved in small alpha,beta-unsaturated carbonyl compounds
SPAC5H10.10		NADPH dehydrogenase, (Old yellow enzyme) involved in small alpha,beta-unsaturated carbonyl compounds
SPCC1442.16c	zta1	NADPH quinone oxidoreductase/ARE-binding protein
SPBC29A10.01	ccr1	NADPH-cytochrome p450 reductase
SPCC4B3.06c		NADPH-dependent FMN reductase
SPCC330.03c		NADPH-hemoprotein reductase
SPBC25H2.05	egd2	nascent polypeptide-associated complex alpha subunit Egd2
SPAC4F10.14c	btf3	nascent polypeptide-associated complex beta subunit
SPBC418.02		NatA N-acetyltransferase complex subunit
SPCC663.13c	naa50	NatA N-acetyltransferase subunit Naa50
SPCC16C4.12	naa20	NatB N-acetyltransferase complex catalytic subunit Naa20
SPBC15D4.06	naa30	NatC N-acetyltransferase complex catalytic subunit Naa30
SPBC1861.03	naa35	NatC N-acetyltransferase complex subunit Naa35
SPBC947.03c	naa38	NatC N-acetyltransferase non-catalytic Sm-like domain subunit Naa38
SPAC9G1.06c	cyk3	Nebulin-family actin filament anchoring protein Cyk3
SPBC17D11.01	nep1	NEDD8 protease Nep1
SPBC32H8.02c	nep2	NEDD8 protease Nep2
SPCC777.10c	ubc12	NEDD8-conjugating enzyme Ubc12
SPBC839.03c	dcn1	neddylation protein Dcn1
SPCC4B3.07	nro1	negative regulator of Ofd1, Nro1
SPAC18B11.04	ncs1	neuronal calcium sensor related protein Ncs1
SPAC1952.11c	ure2	nickel-dependent urease Ure2
SPBC365.20c	pnc1	nicotinamidase Pnc1
SPAC8F11.09c	nnt1	nicotinamide N-methyltransferase Nnt1
SPBP22H7.06	nrk1	nicotinamide riboside kinase Nrk1
SPAC694.03		nicotinamide-nucleotide adenylyltransferase
SPAPB8E5.04c	npc2	Niemann-Pick disease type C2 protein hE1 homolog Npc2
SPAC11D3.10		nifs homolog, possible cysteine desulfurase
SPCC777.03c		nifs homolog, possible cysteine desulfurase
SPAC869.02c	yhb1	nitric oxide dioxygenase Yhb1
SPBC1271.03c		NLI interacting factor family phosphatase
SPCC1235.03	cue2	no go decay endonuclease Cue2
SPAC17G8.07	yaf9	NuA4 and Swr1 complex YEATS family subunit Yaf9
SPAC23C4.05c	les1	nuclear bridge Ish domain protein Les1
SPBC19F8.02	nud3	nuclear distribution protein NUDC homolog
SPBC365.12c	ish1	nuclear envelope Ish domain protein Ish1
SPACUNK4.11c	mpp6	nuclear exosome-associated RNA binding protein Mpp6
SPCC70.06	sac32	nuclear export factor Sac32
SPBC428.04	apq12	nuclear membrane organization protein Apq12
SPAC13C5.03	tht1	nuclear membrane protein involved in karyogamy Tht1
SPBC29A10.06c	ely5	nuclear pore protein Ely5
SPBC1539.02		nuclear protein, human IK ortholog, implicated in meiotic chromosome segregation in fission yeast, splicing or spindle checkpoint in human
SPBC15D4.10c	amo1	nuclear rim protein Amo1
SPCC962.05	ast1	nuclease, XP-G family protein Ast1
SPAC1399.01c		nucleobase transmembrane transporter
SPBC1711.05	srp40	nucleocytoplasmic transport chaperone Srp40
SPAC1071.09c		nucleolar DNAJ domain protein, DNAJC9 family, implicated in mRNA splicing
SPBC9B6.07	nop52	nucleolar protein Nop52 family Rrp1
SPAC140.02	gar2	nucleolar protein required for rRNA processing
SPBC215.06c		nucleolar RNA-binding protein, human LYAR homolog, implicated in rRNA processing
SPAC1486.04c	alm1	nucleoporin Alm1
SPAC30D11.04c	nup124	nucleoporin Nup124
SPAP27G11.10c	nup184	nucleoporin Nup184
SPAC19E9.01c	nup40	nucleoporin Nup40
SPCC285.13c	nup60	nucleoporin Nup60
SPCC18B5.07c	nup61	nucleoporin Nup61
SPBC29A10.07	pom152	nucleoporin Pom152
SPAC1002.02	pom34	nucleoporin Pom34
SPBP35G2.06c	nup131	nucleoporin, WD repeat Nup131
SPAC1805.04	nup132	nucleoporin, WD repeat Nup132
SPAC890.06	nup155	nucleoporin, WD repeat Nup155
SPAC4F10.18	nup37	nucleoporin, WD repeat Nup37
SPCC191.05c		nucleoside 2-deoxyribosyltransferase
SPCC11E10.05c	ynd1	nucleoside diphosphatase Ynd1
SPAC806.07	ndk1	nucleoside diphosphate kinase Ndk1
SPCC830.10	ham1	nucleoside triphosphatase Ham1
SPAC1071.03c	sil1	nucleotide exchange factor for the ER lumenal Hsp70 chaperone, Sil1
SPBC725.05c	npp1	nucleotide pyrophosphatase Npp1
SPBPB2B2.11	tgd1	nucleotide-sugar 4,6-dehydratase
SPBC23G7.06c	nvj2	nucleus-vacuole junction protein Nvj2
SPAC14C4.10c		Nudix family hydrolase
SPBC119.03	cmt1	O-methyltransferase, human COMT catechol homolog 1
SPAC27E2.03c		Obg-like ATPase, human OLA1 ortholog
SPBC428.15		Obg-like ATPase, human OLA1 ortholog
SPCC1840.12	opt3	OPT oligopeptide transmembrane transporter family protein Opt3
SPAC30D11.06c	hfl1	organic solute transmembrane transporter
SPAC4G9.10	arg3	ornithine carbamoyltransferase Arg3
SPAP11E10.01		ornithine cyclodeaminase-like protein
SPBC577.14c	spa1	ornithine decarboxylase antizyme with +1 programmed ribosomal frameshift Spa1
SPAC144.04c	spe1	ornithine decarboxylase Spe1
SPAC23G3.03	sib2	ornithine N5 monooxygenase
SPBC21C3.08c	car2	ornithine transaminase Car2
SPBC725.15	ura5	orotate phosphoribosyltransferase Ura5
SPBC29A10.12	oxs1	oxidative stress transcription coactivator/ribosome recycling protein Oxs1
SPAC26H5.09c		oxidoreductase involved in NADPH regeneration
SPAC3A11.11c		oxidoreductase, implicated in vitamin metabolism, or cellular detoxification
SPAC20G4.08	pdc1	P-body assembly protein
SPAC12B10.04	pby1	P-body associated protein Pby1
SPAC29E6.10c	nst1	P-body component, Nst1
SPCC1795.06	map2	P-factor pheromone Map2
SPBC32F12.06	pch1	P-TEFB associated cyclin, cyclin T Pch1
SPAC2F3.15	lsk1	P-TEFb-associated cyclin-dependent protein kinase Lsk1
SPBC839.06	cta3	P-type ATPase, potassium exporting Cta3
SPAC9E9.13	wos2	p23 homolog, predicted co-chaperone Wos2
SPAC2C4.14c	ppk11	PAK-related GC kinase Ppk11
SPAC1F5.09c	shk2	PAK-related kinase Shk2
SPBC6B1.03c	pal2	pal1 family early clathrin mediated endocytosis factor, meiosis specific Pal2
SPBC32H8.03	bem46	palmitoyl-(protein) hydrolase
SPAC8E11.04c		palmitoyl-(protein) hydrolase
SPAC9G1.08c		palmitoyl-(protein) hydrolase
SPAC2F7.10	akr1	palmitoyltransferase Akr1
SPBC3H7.09	erf2	palmitoyltransferase Erf2
SPAC1B1.04c	pan3	PAN complex protein phosphotransferase subunit Pan3
SPBC336.14c	ppk26	PAN complex protein phosphotransferase subunit Ppk26
SPBP8B7.13	vac7	PAS complex subunit Vac7
SPBC25H2.03	vac14	PAS complex subunit, involved in phosphoinositide metabolism Vac14
SPBC4F6.12	pxl1	paxillin-like protein Pxl1
SPAC13A11.05	ysp2	peptidase family M17 cytoplasmic leucyl aminopeptidase yspII (LAP yspII)
SPCC757.05c		peptidase family M20 protein involved in glutathione catabolism
SPBC1709.14	ngl1	peptide N-glycanase Ngl1
SPBC216.04c	mxr2	peptide-methionine (R)-S-oxide reductase MsrB
SPAC29E6.05c	mxr1	peptide-methionine (S)-S-oxide reductase MsrA
SPBC428.12c		peptidyl-prolyl cis-trans isomerase E
SPAC3C7.10	pex13	peroxin 13
SPCC737.05		peroxin Pex28/29
SPCC550.09	pex32	peroxin Pex32
SPAC29A4.14c	pex3	peroxin-3 peroxisome-plasma membrane adaptor Pex3
SPAC17A5.01	pex6	peroxin-6
SPAC17D4.01	pex7	peroxin-7
SPBC582.09	pex11	peroxisomal biogenesis factor 11
SPAC19D5.02c	pex22	peroxisomal membrane protein Pex22
SPAC1F12.04c		peroxisomal protein Pex11 paralog
SPBC725.07	pex5	peroxisomal targeting signal receptor Pex5
SPBC17A3.10	pas4	peroxisomal ubiquitin-protein ligase E3 involved in peroxisome organization and biogenesis
SPAPB17E12.03	pex12	peroxisomal ubiquitin-protein ligase E3 Pex12
SPAC17C9.14	pex19	Pex19 protein
SPAC186.06		phenazine biosynthesis PhzF protein family
SPAC11H11.04	mam2	pheromone p-factor receptor Mam2
SPNCRNA.9001	prt2	pho84 repressing sense RNA Prt2
SPBC3B8.04c	plt1	phosphate (Pi) transmembrane transporter Plt1
SPBC29B5.04c	app1	phosphatidate phosphatase converting phosphatidate to diacylglycerol, App1
SPBC36.10	ups2	phosphatidic acid transfer protein Ups2
SPBC337.16	cho1	phosphatidyl-N-dimethylethanolamine N-methyltransferase
SPBC26H8.03	cho2	phosphatidylethanolamine N-methyltransferase Cho2
SPAC4D7.02c	pgc1	phosphatidylglycerol phospholipase C Pgc1
SPAC19A8.03	ymr1	phosphatidylinositol-3-phosphatase, myotubularin family
SPBC609.02	ptn1	phosphatidylinositol-3,4,5-trisphosphate3-phosphatase Ptn1
SPAC31G5.15	psd3	phosphatidylserine decarboxylase Psd3
SPAC24H6.10c		phospho-2-dehydro-3-deoxyheptonate aldolase
SPAC1296.01c		phosphoacetylglucosamine mutase
SPAC13G7.06	met16	phosphoadenosine phosphosulfate reductase
SPCC1840.05c	pgm2	phosphoglucomutase Pgm2
SPAC513.02		phosphoglycerate mutase/6-phosphofructo-2-kinase family
SPCC1620.13		phosphoglycerate mutase/6-phosphofructo-2-kinase family
SPAC22F8.11	plc1	phosphoinositide phospholipase C Plc1
SPBC24C6.09c		phosphoketolase family protein
SPBC106.11c	plg7	phospholipase A2, PAF family homolog
SPAC1A6.04c	plb1	phospholipase B homolog Plb1
SPCC1450.09c	plb5	phospholipase Plb5
SPBP8B7.18c		phosphomethylpyrimidine kinase
SPCC18B5.05c		phosphomethylpyrimidine kinase
SPAC1834.08	mak1	phosphorelay sensor kinase Mak1
SPCC74.06	mak3	phosphorelay sensor kinase Mak3
SPBC29A3.02c	his7	phosphoribosyl-AMP cyclohydrolase/phosphoribosyl- ATP pyrophosphohydrolase His7
SPBC409.10	ade7	phosphoribosylamidoimidazolesuccinocarboxamide synthase, SAICAR synthetase, Ade7
SPAC6F12.10c	ade3	phosphoribosylformylglycinamidine synthase Ade3
SPAC823.14	ptf1	phosphoric monoester hydrolase Ptf1
SPBC3H7.07c	ser2	phosphoserine phosphatase Ser2
SPBC30D10.16	pha2	phrenate dehydratase
SPAC3H1.10	pcs2	phytochelatin synthetase
SPAC15E1.10	fub1	PI31 proteasome inhibitor Fub1
SPBP4G3.03	fub2	PI31 proteasome regulator Fub2
SPAC5D6.09c	mug86	plasma membrane acetate transmembrane transporter
SPBC19C7.05	rcr1	plasma membrane adaptor for ubiquitin ligase Rcr1
SPBC359.03c	aat1	plasma membrane amino acid transmembrane transporter Aat1
SPBC1683.03c	amf1	plasma membrane ammonium transmembrane transporter Amf1
SPCPB1C11.01	amt1	plasma membrane ammonium transmembrane transporter Amt1
SPAC664.14	amt2	plasma membrane ammonium transmembrane transporter Amt2
SPAC2E1P3.02c	amt3	plasma membrane ammonium transmembrane transporter Amt3
SPAC13G7.04c	mac1	plasma membrane anchored protein, claudin family, predicted membrane sensor Mac1
SPAC15A10.09c	pun1	plasma membrane anchored protein, claudin family, SUR7 subfamily, predicted membrane sensor Pun1
SPAC977.17		plasma membrane aquaporin family transmembrane transporter
SPAC869.11	cat1	plasma membrane arginine/lysine amino acid transmembrane transporter Cat1
SPAC2E12.03c		plasma membrane basic amino acid transmembrane transporter
SPBC543.05c	bor1	plasma membrane borate efflux transmembrane transporter Bor1
SPCC18B5.01c	bfr1	plasma membrane brefeldin A efflux transporter Bfr1
SPAC6F6.01	cch1	plasma membrane calcium ion import channel Cch1
SPBC354.08c	rsn1	plasma membrane calcium ion transmembrane transporter
SPCC1393.10	ctr4	plasma membrane copper transporter complex subunit Ctr4
SPBC1683.09c	frp1	plasma membrane ferric-chelate reductase Frp1
SPBC947.05c	frp2	plasma membrane ferric-chelate reductase Frp2
SPAC977.11	fex1	plasma membrane fluoride export channel Fex1
SPAC1F8.01	ght3	plasma membrane gluconate:proton symporter Ght3
SPCC1235.13	ght6	plasma membrane glucose/fructose:proton symporter Ght6
SPAC29B12.10c	pgt1	plasma membrane glutathione transmembrane transporter Pgt1
SPBC1271.09	tgp1	plasma membrane glycerophosphodiester transmembrane transporter
SPBC887.17		plasma membrane guanine and adenine transmembrane transporter
SPAC1F8.03c	str3	plasma membrane heme transmembrane transporter Str3
SPBC1348.14c	ght7	plasma membrane hexose transmembrane transporter Ght7
SPCC548.07c	ght1	plasma membrane high-affinity glucose:proton symporter Ght1
SPAC17A2.01	bsu1	plasma membrane high-affinity import carrier for pyridoxine, pyridoxal, and pyridoxamine Bsu1
SPAC23D3.12	pho842	plasma membrane inorganic phosphate transmembrane transporter Pho842
SPAC1F7.08	fio1	plasma membrane iron transport multicopper oxidase Fio1
SPCC965.11c	agp3	plasma membrane leucine transmembrane transporter Agp3
SPCC1884.02	nic1	plasma membrane NiCoT heavy metal ion transmembrane transporter Nic1
SPAC27F1.08	pdt1	plasma membrane Nramp family manganese ion transmembrane transporter
SPBC29B5.02c	isp4	plasma membrane OPT oligopeptide transmembrane transporter family Isp4
SPBC31E1.02c	pmr1	plasma membrane P-type ATPase, calcium transporting Pmr1
SPBC2G2.01c	liz1	plasma membrane pantothenate transmembrane transporter Liz1
SPAC4F10.16c		plasma membrane phospholipid-translocating ATPase complex, ATPase subunit
SPAC24B11.12c	dnf2	plasma membrane phospholipid-translocating ATPase complex, ATPase subunit Dnf2
SPAC1639.02c	trk2	plasma membrane potassium ion transmembrane transporter Trk2
SPAC105.01c	kha1	plasma membrane potassium ion/proton antiporter Kha1
SPAC869.10c	put4	plasma membrane proline transmembrane transporter Put4
SPCC16A11.01	sfk1	plasma membrane protein involved in inositol lipid-mediated signaling Sfk1
SPBC713.11c	pmp3	plasma membrane proteolipid Pmp3
SPCC1183.09c	pmp31	plasma membrane proteolipid Pmp31
SPBC13A2.04c	ptr2	plasma membrane PTR family peptide transmembrane transporter Ptr2
SPAC29B12.14c		plasma membrane purine transmembrane transporter
SPBC4F6.09	str1	plasma membrane siderophore-iron transmembrane transporter Str1
SPAC3A11.09	sod22	plasma membrane sodium ion/proton antiporter Sod22
SPCC569.05c		plasma membrane spermidine family transmembrane transporter
SPAC17C9.16c	mfs1	plasma membrane spermidine transmembrane transporter Mfs1
SPBC609.04	caf5	plasma membrane spermine family transmembrane transporter Caf5
SPAC1F5.08c	yam8	plasma membrane stretch-activated calcium ion channel Yam8
SPAC2F3.08	sut1	plasma membrane sucrose/maltose:proton symporter Sut1
SPAC869.05c	sul2	plasma membrane sulfate transmembrane transporter Sul2
SPAC9.10	thi9	plasma membrane thiamine/proton high affinity transmembrane transporter Thi9
SPAC7D4.12c		plasma membrane ThrE amino acid transmembrane transporter family protein
SPCC1322.03	trp1322	plasma membrane TRP-like calcium ion channel Trp1322
SPCC663.14c	trp663	plasma membrane TRP-like ion channel
SPAC869.03c		plasma membrane urea transmembrane transporter
SPBC23G7.13c		plasma membrane urea transmembrane transporter
SPAC1B3.16c	vht1	plasma membrane vitamin H transmembrane transporter Vht1
SPBC215.13	mtl3	plasma membrane-associated serine-rich cell wall sensor Mtl1/Mtl3
SPAC11G7.01	mtl2	plasma membrane-associated serine-rich cell wall sensor Mtl2
SPBC30B4.01c	wsc1	plasma membrane-associated serine-rich cell wall sensor Wsc1
SPBC428.07	meu6	pleckstrin homology domain protein Meu6
SPCPB16A4.02c	opy1	pleckstrin homology domain protein Opy1
SPAC1610.03c	crp79	poly(A) binding protein Crp79
SPAC14C4.06c	nab2	poly(A) binding protein Nab2
SPAC3H8.09c	nab3	poly(A) binding protein Nab3
SPBC16E9.12c	pab2	poly(A) binding protein Pab2
SPBC1685.06	cid11	poly(A) polymerase Cid11, terminal uridylyl transferase
SPAC23C11.10	mpn1	poly(U)-specific exoribonuclease, producing 3' uridine cyclic phosphate ends Mpn1
SPAC9.02c		polyamine N-acetyltransferase
SPAC11D3.04c		polyketide cyclase SnoaL-like domain protein
SPAC1805.06c	hem2	porphobilinogen synthase Hem2
SPAC23H3.14	avl9	post-Golgi vesicle-mediated transport protein Avl9
SPAC139.01c	mkt1	post-transcriptional RNA stability regulator Mkt1
SPCC965.06	osr2	potassium channel, beta subunit, aldo-keto reductase
SPAPYUG7.06	sdu1	PPPDE peptidase family deubiquitinase/desumoylase Sdu1
SPBC2D10.19c	alb1	pre-60S shuttling factor Alb1
SPCC23B6.02c		pre-ribosomal factor
SPBC1D7.01	pfd1	prefoldin subunit Pfd1
SPAC227.10	pfd2	prefoldin subunit Pfd2
SPAC3H8.07c	pfd3	prefoldin subunit Pfd3
SPAC227.05	pfd4	prefoldin subunit Pfd4
SPBC215.02	pfd5	prefoldin subunit Pfd5
SPAC3A11.13	pfd6	prefoldin subunit Pfd6
SPAC17G6.08	pep7	prevacuole/endosomal FYVE tethering component Pep7
SPAC1782.06c	phb1	prohibitin Phb1
SPCC1322.16	phb2	prohibitin Phb2
SPCC70.03c	put1	proline dehydrogenase Put1
SPBC32H8.13c	mok12	prospore membrane alpha-1,3-glucan synthase Mok12
SPCC18.17c		proteasome assembly chaperone
SPAC1782.01	ecm29	proteasome assembly chaperone Ecm29
SPCC24B10.16c	pac4	proteasome assembly chaperone Pac4
SPAC6C3.08	nas6	proteasome assembly chaperone, gankyrin
SPCC1840.08c	pdi5	protein disulfide isomerase
SPCC24B10.13	skb5	protein kinase activator Skb5
SPAC17G8.14c	pck1	protein kinase C (PKC)-like Pck1
SPBC23E6.03c	nta1	protein N-terminal amidase Nta1
SPBP4H10.17c		protein repair carboxyl methyl esterase
SPAC26F1.10c	pyp1	protein tyrosine phosphatase Pyp1
SPAC19D5.01	pyp2	protein tyrosine phosphatase Pyp2
SPAC11E3.09	pyp3	protein tyrosine phosphatase Pyp3
SPAC1071.12c	stp1	protein tyrosine phosphatase Stp1, unknown biological role
SPBC17A3.06		protein tyrosine/serine/threonine phosphatase
SPAC11E3.14		protein with a role in clearing protein aggregates
SPBC83.16c		protein with a role in clearing protein aggregates
SPBP4H10.12		protein with a role in ER insertion of tail-anchored membrane proteins
SPAC869.08	pcm2	protein-L-isoaspartate O-methyltransferase Pcm2
SPAC10F6.12c	mam4	protein-S isoprenylcysteine O-methyltransferase Mam4
SPCC777.08c	bit61	Protor homolog, Bit61
SPBC32F12.05c	cwf12	Prp19 complex subunit Cwf12
SPAC12B10.14c	tea5	pseudokinase Tea5
SPBC337.07c	ecm14	pseudopeptidase Ecm14
SPCC1020.07		pseudouridine-5'-phosphatase
SPAC4C5.01	pud1	pseudouridine-5'-phosphatase Pud1
SPBPB7E8.02		PSP1 family protein
SPBC56F2.08c	puf1	pumilio family RNA-binding protein Puf1
SPBP35G2.14	puf2	pumilio family RNA-binding protein Puf2
SPAC1687.22c	puf3	pumilio family RNA-binding protein Puf3
SPAC6G9.14	puf4	pumilio family RNA-binding protein Puf4
SPAC4G8.03c	puf5	pumilio family RNA-binding protein Puf5
SPCP1E11.11	puf6	pumilio family RNA-binding protein Puf6
SPAC1805.16c		purine nucleoside phosphorylase
SPCC285.05		purine nucleoside transmembrane transporter
SPBC29A3.13	pdp1	PWWP domain protein Pdp1
SPBC215.07c	pdp2	PWWP domain protein Pdp2
SPAC23D3.01	pdp3	PWWP domain protein, involved in chromatin remodeling
SPBC14F5.11c	snx41	PX domain sorting nexin Snx41
SPAC5D6.07c	pxa1	PXA domain protein Pxa1
SPAC644.09		pyridoxal phosphate homeostasis protein
SPAC23A1.14c		pyridoxal phosphate-dependent transferase, unknown specificity, implicated in sulfur compound metabolism
SPCC1281.04	akr7	pyridoxal reductase
SPAC9E9.11	plr1	pyridoxal reductase Plr1
SPAC1952.08c		pyridoxamine 5'-phosphate oxidase
SPAC1093.02	pdx3	pyridoxamine 5'-phosphate oxidase Pdx3
SPCC576.17c		pyridoxamine/pyridoxine/pyridoxal transmembrane transporter
SPAC6F6.11c		pyridoxine-pyridoxal-pyridoxamine kinase
SPCC18.10		pyridoxine-pyridoxal-pyridoxamine kinase
SPAC186.09	pdc102	pyruvate decarboxylase
SPAC3G9.11c	pdc201	pyruvate decarboxylase
SPAC13A11.06	pdc202	pyruvate decarboxylase
SPBC30D10.13c	pdb1	pyruvate dehydrogenase e1 component beta subunit Pdb1
SPCC1259.09c	pdx1	pyruvate dehydrogenase protein x component, Pdx1
SPAC1687.19c	qtr1	queuine tRNA-ribosyltransferase Qtrt1
SPBC30B4.02c	sqs1	R3H and G-patch domain protein Sqs1
SPCC1442.13c	sqs2	R3H and G-patch domain protein Sqs2
SPAC4C5.02c	ryh1	Rab family GTPase Ryh1
SPAC23D3.03c		Rab GAP
SPAC4G8.04		Rab GAP
SPBC1778.09		Rab GAP
SPBC215.01		Rab GAP
SPBC530.01	gyp1	Rab GAP Gyp1
SPBC651.03c	gyp10	Rab GAP Gyp10
SPCC1259.11c	gyp2	Rab GAP Gyp2
SPCC4G3.09c	gyp3	Rab GAP Gyp3
SPAC26F1.09	gyp51	Rab GAP Gyp51
SPAC630.05	gyp7	Rab GAP Gyp7
SPAC1952.17c	tbc13	Rab GAP Tbc13
SPCC297.05		Rab GEF, implicated in endosomal transport
SPAC644.13c		Rab GTPase binding
SPCC306.02c	yip3	Rab GTPase binding involved in ER to Golgi vesicle transport Yip3
SPAC2E1P5.02c	mug109	Rab GTPase binding protein upregulated in meiosis II
SPAC227.06	yip5	Rab GTPase binding Yip5
SPBC1734.06	rhp18	Rad18 homolog ubiquitin protein ligase E3, Rhp18
SPBC119.14	rti1	Rad22 homolog Rti1
SPBC2D10.12	rhp23	Rad23 homolog Rhp23
SPAC17H9.03c	rdl1	RAD51D-like protein 1
SPCC330.02	rhp7	Rad7 homolog Rhp7
SPBC1778.05c	lam2	Ragulator complex Rag GEF subunit
SPBC11B10.05c	rsp1	random septum position protein, DNAJ domain protein Rsp1
SPCC1442.01	ste6	Ras GEF Ste6
SPBC336.03	efc25	Ras1 GEF Efc25
SPBC21.05c	ral2	Ras1-Scd pathway protein Ral2
SPBC1105.10	rav1	RAVE complex subunit Rav1
SPAC10F6.04	ats1	RCC domain protein Ats1
SPAC8E11.03c	dmc1	RecA family ATPase Dmc1
SPBC1685.11	rlp1	RecA family ATPase Rlp1
SPAC1142.03c	swi2	recombination mediator Swi2
SPBC409.03	swi5	recombination mediator Swi5
SPBC409.16c	saw1	recombination protein Saw1
SPBCPT2R1.08c	tlh2	RecQ type DNA helicase Tlh1
SPAC22F3.12c	rgs1	regulator of G-protein signaling Rgs1
SPBC30D10.04	swi3	replication fork protection complex subunit Swi3
SPAC31G5.12c	maf1	repressor of RNA polymerase III Maf1
SPAC22E12.05c	rer1	Rer1 family protein
SPBC887.10	mcs4	response regulator Mcs4
SPBC31A8.01c	rtn1	reticulon Rtn1
SPAC4G9.13c	vps26	retromer complex arrestin related endocytic ubiquitin ligases substrate adaptor ubunit Vps26
SPAPJ696.01c	vps17	retromer complex subunit Vps17
SPCC777.13	vps35	retromer complex subunit Vps35
SPCPJ732.01	vps5	retromer complex subunit Vps5
SPAC14C4.13	rad17	RFC related checkpoint protein Rad17
SPAC22F3.13	tsc1	Rheb GAP, hamartin Tsc1
SPAC630.13c	tsc2	Rheb GAP, tuberin Tsc2
SPAC16.01	rho2	Rho family GTPase Rho2
SPAC23C4.08	rho3	Rho family GTPase Rho3
SPAC16A10.04	rho4	Rho family GTPase Rho4
SPAC20H4.11c	rho5	Rho family GTPase Rho5
SPAC6F12.06	rdi1	Rho GDP dissociation inhibitor Rdi1
SPAC26A3.09c	rga2	RhoGAP Rga2
SPAC29A4.11	rga3	RhoGAP Rga3
SPBC17F3.01c	rga5	RhoGAP Rga5
SPBC354.13	rga6	RhoGAP Rga6
SPBC23G7.08c	rga7	RhoGAP Rga7
SPAC13A11.01c	rga8	RhoGAP Rga8
SPAC1952.16	rga9	RhoGAP Rga9
SPAC24H6.09	gef1	RhoGEF for Cdc42 Gef1
SPAC1006.06	rgf2	RhoGEF for Rho1 Rgf2
SPCC645.07	rgf1	RhoGEF for Rho1, Rgf1
SPAC31A2.16	gef2	RhoGEF Gef2
SPAC16E8.09	scd1	RhoGEF Scd1
SPAC19B12.06c	rbd4	rhomboid family protease, unknown biological role, associated with COP1 coated vesicle
SPBC16G5.02c	rbk1	ribokinase Rbk1
SPAC16C9.01c		ribokinase-like, unknown specificity
SPAC4G9.02	rnh201	ribonuclease H2 complex subunit Rnh201
[truncated: 820 more rows]
