# Supplementary material for: Antagonistic effects of mitochondrial matrix and intermembrane space proteases on yeast aging
Source: BMC Biol. 2022 Jul 12;20:160. doi: 10.1186/s12915-022-01352-w (PMC9277893; doi:10.1186/s12915-022-01352-w)
Supplement: Supplementary file 2 — Additional file 2: Table S2. Short and long-lived mutants identified in this study. [file 12915_2022_1352_MOESM2_ESM.xlsx]

## Sheet: Table S2
Additional file 2: Table S2. Short and long-lived mutants identified in this study
Long-lived gene deletion mutants
Systematic ID	Gene name	Product description	Area
SPAC1783.02c	vps66	1-acylglycerol-3-phosphate O-acyltransferase Vps66	776.506
SPCC962.04	rps1201	40S ribosomal protein S12	731.632
SPAC1071.07c	rps1502	40S ribosomal protein S15	732.383
SPAC664.04c	rps1602	40S ribosomal protein S16	742.843
SPBC21C3.13	rps1901	40S ribosomal protein S19	741.147
SPAC13G6.02c	rps101	40S ribosomal protein S3a	771.743
SPBC30D10.18c	rpl102	60S ribosomal protein L10a	749.549
SPAC26A3.07c	rpl1101	60S ribosomal protein L11	791.684
SPCC1682.14	rpl1902	60S ribosomal protein L19	758.375
SPAC3A12.10	rpl2001	60S ribosomal protein L20A	792.355
SPBC365.03c	rpl2101	60S ribosomal protein L21	752.392
SPAC3G9.03	rpl2301	60S ribosomal protein L23	756.762
SPAC6G9.09c	rpl2401	60S ribosomal protein L24	765.969
SPBC776.11	rpl2801	60S ribosomal protein L27/L28	765.319
SPAPB8E5.06c	rpl302	60S ribosomal protein L3	748.697
SPBC800.04c	rpl4301	60S ribosomal protein L37a	769.899
SPCC663.04	rpl39	60S ribosomal protein L39	743.671
SPAC3H5.12c	rpl501	60S ribosomal protein L5	769.789
SPCC613.06	rpl902	60S ribosomal protein L9	770.041
SPAC4G9.16c	rpl901	60S ribosomal protein L9	774.974
SPCC553.03	pex1	AAA family ATPase Pex1	731.288
SPBP35G2.07	ilv1	acetolactate synthase catalytic subunit	785.035
SPBC1683.02	NA	adenine deaminase	756.068
SPCC965.08c	alr1	alanine racemase Alr1	730.521
SPAC9E9.09c	atd1	aldehyde dehydrogenase	756.881
SPBC19C7.12c	omh1	alpha-1,2-mannosyltransferase Omh1	745.573
SPAC328.03	tps1	alpha,alpha-trehalose-phosphate synthase [UDP-forming]	733.133
SPCC794.03	NA	amino acid transmembrane transporter	758.593
SPAP7G5.04c	lys1	aminoadipate-semialdehyde dehydrogenase	788.025
SPAC11D3.03c	NA	aminomethyltransferase-like and DUF1989 family protein, implicated in urea metabolism	783.049
SPAC31A2.09c	apm4	AP-2 adaptor complex mu subunit Apm4	746.647
SPAC6G9.04	spo7	Arf GEF Spo7	772.449
SPBP26C9.02c	car1	arginase Car1	761.106
SPBC1539.03c	arg41	argininosuccinate lyase	790.06
SPBC428.05c	arg12	argininosuccinate synthase Arg12	768.945
SPBPB10D8.02c	NA	arylsulfatase	780.862
SPBC13G1.10c	slh1	ATP-dependent RNA helicase Slh1, human ASCC3 ortholog	731.658
SPBC18E5.07	aim21	barbed end F-actin assembly inhibitor	742.265
SPBC3H7.14	mug176	BRCT domain protein	790.817
SPCC330.11	btb1	BTB/POZ family ubiquitin-type ligase substrate adaptor Btb1	736.028
SPAC27D7.09c	NA	But2 family protein, similar to cell surface molecules	779.137
SPBC21C3.20c	git1	C2 domain protein Git1	781.002
SPBC106.10	pka1	cAMP-dependent protein kinase catalytic subunit Pka1	789.351
SPAC1039.04	NA	carboxylic acid transmembrane transporter	760.481
SPBC17D11.03c	pxp2	carboxymuconolactone decarboxylase-like protein, Pxp2	779.596
SPBC947.04	pfl3	cell surface glycoprotein, flocculin Pfl3, DIPSY family	793.191
SPAC12B10.11	exg2	cell wall glucan glucosidase Exg2	739.819
SPBC1105.04c	cbp1	CENP-B homolog	775.391
SPAC3G6.01	hrp3	CHD family chromatin remodeller Hrp3	750.161
SPAC19G12.03	cda1	chitin deacetylase Cda1	738.816
SPAC13G7.12c	eki1	choline/ethanolamine kinase Eki1	796.288
SPAP14E8.02	tos4	chromatin binding FHA domain protein Tos4	749.383
SPBC2G5.02c	ckb2	CK2 regulatory subunit beta isoform 2, Ckb2	747.739
SPAC694.06c	mrc1	claspin, Mrc1	772.563
SPAC13C5.04	NA	class I glutamine amidotransferase family protein, conserved in fungi, bacteria, plants	770.385
SPAC5D6.02c	mug165	Clr6 histone deacetylase complex subunit Mug165	733.299
SPCC970.07c	raf2	CLRC ubiquitin ligase complex subunit Raf2	792.423
SPAC6F12.04	tvp15	COPI-coated vesicle associated protein	741.468
SPAC1D4.06c	csk1	cyclin-dependent kinase activating kinase Csk1	759.82
SPBC1D7.03	clg1	cyclin-like protein involved in autophagy Clg1	771.878
SPBP8B7.25	cyp4	cyclophilin family peptidyl-prolyl cis-trans isomerase Cyp4	778.313
SPAC1B3.03c	wis2	cyclophilin family peptidyl-prolyl cis-trans isomerase Wis2	771.815
SPBC15D4.09c	met3	cystathionine gamma-synthase Met3	766.131
SPBC36.04	cys11	cysteine synthase	757.874
SPAC3A12.17c	cys12	cysteine synthase-like protein Cys12	784.226
SPAC1556.04c	cdd1	cytidine deaminase Ccd1	794.303
SPCC1235.15	dga1	diacylglycerol O-acyltransferase Dga1	789.102
SPCC794.07	lat1	dihydrolipoamide S-acetyltransferase E2, Lat1	795.01
SPAC3C7.03c	rad55	DNA recombination mediator, RecA family ATPase Rad55/Rhp55	752.213
SPBC3E7.08c	rad13	DNA repair nuclease Rad13	762.083
SPAPB24D3.04c	mag1	DNA-3-methyladenine glycosylase Mag1	768.537
SPAC23C4.09c	NA	DNA-binding TFAR19-related protein, human Programmed cell death protein 5 ortholog	761.02
SPCC965.10	NA	DNA-binding transcription factor	764.836
SPAC3H8.08c	NA	DNA-binding transcription factor	790.955
SPBC1289.10c	adn2	DNA-binding transcription factor Adn2	778.564
SPAC56F8.16	esc1	DNA-binding transcription factor Esc1	767.234
SPCC584.02	cuf2	DNA-binding transcription factor, middle-meiotic Cuf2	743.897
SPBC1718.03	ker1	DNA-directed RNA polymerase I complex subunit Ker1	775.162
SPAC17C9.07	alg8	dolichyl pyrophosphate Glc1Man9GlcNAc2 alpha-1,3-glucosyltransferase Alg8	773.045
SPCC2H8.05c	dbl1	double strand break localizing Dbl1	777.054
SPBC1921.04c	NA	dubious	739.636
SPAC1002.18	urg3	DUF1688 family fungal conserved protein, implicated in uracil or riboflavin metabolism	792.129
SPAC637.03	NA	DUF1774 family multi-spanning conserved fungal membrane protein	748.592
SPAC2F7.03c	pom1	DYRK family cell polarity protein kinase Pom1	746.738
SPAC30.02c	kti12	elongator complex associated protein Kti12	794.623
SPBC1861.07	elc1	elongin C Elc1	760.06
SPCC338.08	ctp1	endonuclease activator Ctp1	766.086
SPBC1711.03	emc3	ER membrane protein complex subunit Emc3	759.333
SPAC23C11.01	ice2	ER membrane protein involved triglyceride mobilization ICE2 family	732.028
SPBC337.09	erg28	Erg28 protein	754.995
SPAC2F3.11	ppx1	exopolyphosphatase, prune Ppx1	747.172
SPAC3A11.07	nde1	external mitochondrial NADH dehydrogenase (ubiquinone) Nde1/Nde2	767.911
SPBC29A3.10c	atp14	F1-FO ATP synthase subunit H	744.308
SPAC1F5.03c	NA	FAD-dependent oxidoreductase involved in late endosome to Golgi transport	746.72
SPAC30C2.07	fnp1	folliculin-interacting protein, BFC/FNIP-Folliculin complex subunit subunit Fnp1	766.299
SPCC1753.02c	git3	G-protein coupled receptor Git3	790.486
SPBPB2B2.10c	gal7	galactose-1-phosphate uridylyltransferase Gal7	762.385
SPAP8A3.13c	gid10	GID complex subunit Gid10	730.321
SPCC1442.02	glm2	Glomulin, ubiquitin-protein transferase inhibitor Glm2	749.563
SPBC646.06c	agn2	glucan endo-1,3-alpha-glucosidase Agn2	765.196
SPAC1002.03c	gls2	glucosidase II alpha subunit Gls2	748.949
SPBC342.01c	alg6	glucosyltransferase Alg6	754.128
SPAC17H9.13c	pro2	glutamate 5-kinase Pro2	765.676
SPCC737.06c	gcs2	glutamate-cysteine ligase regulatory subunit Gcs2	750.2
SPAC222.08c	sno1	glutamine aminotransferase subunit Sno1	781.818
SPCC1281.07c	gst4	glutathione S-transferase	780.341
SPCC191.09c	gst1	glutathione S-transferase Gst1	778.926
SPBC32F12.11	tdh1	glyceraldehyde-3-phosphate dehydrogenase Tdh1	791.245
SPBC215.05	gpd1	glycerol-3-phosphate dehydrogenase Gpd1	747.284
SPAC31G5.14	gcv1	glycine decarboxylase T subunit	772.946
SPBC12C2.12c	glo1	glyoxalase I	741.513
SPAC5H10.02c	hsp3102	glyoxylase III Hsp3102	740.421
SPAC20H4.02	dsc3	Golgi Dsc E3 ligase complex subunit Dsc3	762.129
SPAC6C3.06c	neo1	Golgi membrane phospholipid translocase (flippase) Neo1	772.782
SPCC1235.08c	pdh1	Golgi to ER retrograde transport protein	741.926
SPCC1795.03	gms1	Golgi UDP-galactose transmembrane transporter Gms1	769.92
SPAC3F10.16c	NA	GTP binding protein, HSR1-related	763.083
SPCC622.14	NA	GTPase activating protein	796.454
SPAC17H9.09c	ras1	GTPase Ras1	774.447
SPBC215.10	odr1	HAD superfamily hydrolase, unknown role	797.986
SPBC3E7.02c	hsp16	heat shock protein Hsp16	743.058
SPAC23H3.13c	gpa2	heterotrimeric G protein alpha-2 subunit Gpa2	791.992
SPBC32H8.07	git5	heterotrimeric G protein beta (WD repeat) subunit Git5	795.219
SPCC622.08c	hta1	histone H2A alpha	776.128
SPCC364.06	nap1	histone H2A-H2B chaperone Nap1	758.93
SPBC609.05	pob3	histone H2A-H2B chaperone, FACT complex subunit Pob3	739.14
SPAC18B11.07c	rhp6	histone H2B-K119 ubiquitin ligase complex (HULC), ubiquitin conjugating enzyme E2 subunit Rhp6/Rad6	760.66
SPAC57A7.07c	NA	homocysteine methyltransferase	739.178
SPBC428.11	met17	homocysteine synthase Met17	740.426
SPBC106.17c	cys2	homoserine O-acetyltransferase	786.473
SPBC1734.11	mas5	Hsp40 family DNAJ domain protein Mas5	785.882
SPAC22E12.18	NA	human CCNDBP1 ortholog	794.136
SPAC6G10.10c	NA	human mmtag2 ortholog, implicated in splicing	767.603
SPCC777.06c	NA	hydrolase, conserved in fungi, bacteria, plants, protazoa	768.405
SPAC3G9.08	png1	ING family homolog Png1	774.159
SPBC902.05c	idh2	isocitrate dehydrogenase (NAD+) subunit 2	791.802
SPAC6G10.08	idp1	isocitrate dehydrogenase Idp1	742.042
SPAC4G9.15	ifa38	ketoreductase involved in fatty acid elongation	757.396
SPCC757.09c	rnc1	KH domain RNA-binding protein Rnc1	760.242
SPAC1F3.03	sro7	Lgl family protein Sro7	787.183
SPAC57A10.08c	NA	lipid particle hydrolase	797.071
SPAC513.03	mfm2	M-factor precursor Mfm2	763.163
SPAC3G6.03c	NA	Maf-like protein, nucleoside-triphosphate diphosphatase, human ASMTL ortholog	772.199
SPCC31H12.06	mug111	major facilitator family transmembrane transporter Mug111	777.054
SPBC1683.07	mal1	maltase alpha-glucosidase Mal1	731.521
SPAC24B11.06c	sty1	MAP kinase Sty1	737.879
SPAC17G8.05	med20	mediator complex subunit Med20	783.091
SPCC1620.04c	fzr3	meiotic fizzy-related APC coactivator Fzr3	764.487
SPBC21B10.12	rec6	meiotic recombination protein Rec6	762.487
SPBC29A10.02	spo5	meiotic RNA-binding protein 1	741.838
SPBC3E7.10	fma1	methionine aminopeptidase Fma1	767.003
SPBC25H2.09	mic19	MICOS complex subunit Mic19/25	770.88
SPCC1442.05c	mic26	MICOS complex subunit Mic23/26/27	732.457
SPBC16E9.06c	uvi31	mitochondrial [4Fe-4S] cluster transfer protein Uvi31	748.975
SPCC1235.11	mpc1	mitochondrial carrier, pyruvate Mpc1	788.72
SPAC24B11.09	mpc2	mitochondrial carrier, pyruvate Mpc2	766.872
SPAC17G6.15c	fsf1	mitochondrial carrier, serine Fsf1	790.891
SPAC5H10.01	dgc1	mitochondrial D-glutamate cyclase Dgc1	746.038
SPBC713.03	dld2	mitochondrial D-lactate dehydrogenase, cytochrome Dld2	752.357
SPAP27G11.02	mgr3	mitochondrial inner membrane i-AAA protease complex TPR repeat subunit	732.323
SPAC9G1.04	oxa101	mitochondrial inner membrane insertase Oxa101	765.66
SPAC1805.09c	fmt1	mitochondrial methionyl-tRNA formyltransferase Fmt1	761.675
SPAC343.06c	NA	mitochondrial phospholipid scramblase	753.106
SPCC16C4.01	sif2	mitochondrial protein, involved in mitochondrial gene expression	771.604
SPAC664.12c	sdh6	mitochondrial succinate dehydrogenase assembly factor, LYR family Sdh6	735.206
SPBC18E5.13	mti3	mitochondrial translation initiation factor Mti3	776.376
SPAC589.11	pth4	mitochondrial translation release factor	740.984
SPBC1709.09	rrf1	mitochondrial translation termination factor Rrf1	758.233
SPBC3D6.04c	mad1	mitotic spindle checkpoint protein Mad1	733.266
SPBC16G5.13	ptf2	Mst2 histone acetytransferase acytyltransferase complex subunit	738.713
SPAC6F6.09	eaf6	Mst2/NuA4 histone acetyltransferase complex subunit Eaf6	768.789
SPCC550.08	NA	N-acetyltransferase	752.41
SPAC56E4.07	NA	N-acetyltransferase	791.572
SPAC1071.11	NA	NADH-dependent flavin oxidoreductase (predicted), possibly riboflavin reductase	748.545
SPBC2A9.02	NA	NADH-dependent glycolaldehyde/furfural/butyraldehyde/propylaldehydealdehyde reductase	753.877
SPCC4B3.06c	NA	NADPH-dependent FMN reductase	762.173
SPAC4F10.14c	btf3	nascent polypeptide-associated complex beta subunit	799.095
SPCC777.10c	ubc12	NEDD8-conjugating enzyme Ubc12	731.494
SPAC18B11.04	ncs1	neuronal calcium sensor related protein Ncs1	785.312
SPBC19F8.02	nud3	nuclear distribution protein NUDC homolog	756.087
SPBC9B6.07	nop52	nucleolar protein Nop52 family Rrp1	771.577
SPAC1002.02	pom34	nucleoporin Pom34	759.278
SPAC806.07	ndk1	nucleoside diphosphate kinase Ndk1	754.162
SPAC4G9.10	arg3	ornithine carbamoyltransferase Arg3	782.546
SPAC2C4.14c	ppk11	PAK-related GC kinase Ppk11	763.116
SPBC1709.14	ngl1	peptide N-glycanase Ngl1	775.553
SPBC17A3.10	pas4	peroxisomal ubiquitin-protein ligase E3 involved in peroxisome organization and biogenesis	733.534
SPCC74.06	mak3	phosphorelay sensor kinase Mak3	788.288
SPBC1683.03c	amf1	plasma membrane ammonium transmembrane transporter Amf1	778.034
SPCPB1C11.01	amt1	plasma membrane ammonium transmembrane transporter Amt1	792.161
SPAC869.11	cat1	plasma membrane arginine/lysine amino acid transmembrane transporter Cat1	795.665
SPCC16A11.01	sfk1	plasma membrane protein involved in inositol lipid-mediated signaling Sfk1	735.264
SPBC215.02	pfd5	prefoldin subunit Pfd5	766.09
SPAC10F6.12c	mam4	protein-S isoprenylcysteine O-methyltransferase Mam4	767.068
SPCC1020.07	NA	pseudouridine-5'-phosphatase	755.861
SPCC1281.04	akr7	pyridoxal reductase	740.462
SPAC6F6.11c	NA	pyridoxine-pyridoxal-pyridoxamine kinase	777.52
SPAC4C5.02c	ryh1	Rab family GTPase Ryh1	801.417
SPAC23D3.03c	NA	Rab GAP	774.812
SPAC26F1.09	gyp51	Rab GAP Gyp51	794.567
SPAC227.06	yip5	Rab GTPase binding Yip5	785.46
SPBC2D10.12	rhp23	Rad23 homolog Rhp23	795.356
SPBC336.03	efc25	Ras1 GEF Efc25	736.724
SPBC409.16c	saw1	recombination protein Saw1	781.143
SPAC6F12.06	rdi1	Rho GDP dissociation inhibitor Rdi1	770.493
SPAC6G10.11c	ubi3	ribosomal-ubiquitin fusion protein Ubi3	767.612
SPBC16C6.03c	rsa1	ribosome assembly protein Rsa1	731.795
SPBC16H5.08c	NA	ribosome biogenesis ATPase, Arb family ABCF2-like	792.143
SPCC1919.13c	bmt5	ribosome biogenesis protein Bmt5	731.526
SPBC12C2.02c	ste20	Rictor homolog, Ste20	794.995
SPBC1D7.04	mlo3	RNA binding protein Mlo3	743.966
SPAC23A1.16c	rtr1	RNA polymerase II CTD phosphatase Rtr1	777.571
SPBP23A10.14c	ell1	RNA polymerase II transcription elongation factor Ell1	732.864
SPAC12G12.03	cip2	RNA-binding protein Cip2	732.294
SPAC10F6.06	vip1	RNA-binding protein Vip1	777.735
SPCC74.09	mug24	RNA-binding protein, rrm type	739.182
SPAC8C9.07	fyv7	rRNA processing protein Fyv7	732.487
SPCC1393.09c	gir2	RWD domain protein, involved in cytoplasmic translation Gir2	764.286
SPAC750.06c	NA	S. pombe specific DUF999 protein family 4	768.273
SPBC3B8.03	lys9	saccharopine dehydrogenase	748.342
SPAC1952.05	gcn5	SAGA complex histone acetyltransferase catalytic subunit Gcn5	759.233
SPCC24B10.08c	ada2	SAGA complex subunit Ada2	730.606
SPBC28F2.10c	ngg1	SAGA complex subunit Ngg1/Ada3	779.715
SPACUNK4.19	mug153	Schizosaccharomyces pombe specific protein	748.096
SPAPB24D3.07c	NA	Schizosaccharomyces pombe specific protein	742.929
SPAC30D11.02c	NA	Schizosaccharomyces pombe specific protein	759.178
SPAPB8E5.08	NA	Schizosaccharomyces pombe specific protein	740.426
SPBC1105.13c	NA	Schizosaccharomyces pombe specific protein	772.386
SPAC7D4.08	NA	Schizosaccharomyces pombe specific protein	748.785
SPAC22F8.03c	NA	Schizosaccharomyces pombe specific protein	771.805
SPAC56F8.14c	mug115	Schizosaccharomyces pombe specific protein Mug115	737.475
SPAC9E9.05	NA	Schizosaccharomyces specific protein	738.501
SPCC306.11	NA	Schizosaccharomyces specific protein	732.659
SPAC29E6.09	NA	Schizosaccharomyces specific protein	758.409
SPCC584.16c	NA	Schizosaccharomyces specific protein	776.931
SPCC70.10	NA	Schizosaccharomyces specific protein	766.533
SPAC144.01	NA	Schizosaccharomyces specific protein	757.357
SPAC1565.03	NA	Schizosaccharomyces specific protein	750.201
SPCC622.15c	NA	Schizosaccharomyces specific protein	760.183
SPCC736.02	NA	Schizosaccharomyces specific protein	783.778
SPBC18H10.18c	NA	Schizosaccharomyces specific protein	743.693
SPCC1919.04	NA	Schizosaccharomyces specific protein	749.29
SPAC1A6.08c	mug125	Schizosaccharomyces specific protein Mug125	771.687
SPAC3H8.02	csr102	sec14 cytosolic factor family, phospholipid-intermembrane transfer protein Csr102	730.854
SPAC24B11.10c	cfh1	SEL1/TPR repeat protein Cfh1	732.925
SPAC4G8.05	ppk14	serine/threonine protein kinase Ppk14	744.634
SPAC823.03	ppk15	serine/threonine protein kinase Ppk15	751.894
SPBC646.13	sds23	serine/threonine protein phosphatase PP2A inhibitor Sds23/Moc1	761.662
SPAC227.07c	pab1	serine/threonine protein phosphatase PP2A regulatory subunit B-55 Pab1	763.272
SPAC4F10.04	ypa1	serine/threonine protein phosphatase PP2A regulatory subunit, PTPA family Ypa1	752.418
SPAC2G11.07c	ptc3	serine/threonine protein phosphatase PP2C catalytic subunit Ptc3	771.818
SPAC57A7.08	pzh1	serine/threonine protein phosphatase Pzh1	768.813
SPCC1235.09	hif2	Set3 complex subunit Hif2	790.688
SPBC1778.02	rap1	shelterin complex telomere binding subunit Rap1	755.945
SPCC1739.08c	NA	short chain dehydrogenase	778.985
SPAC4D7.06c	met8	siroheme synthase Met8	779.96
SPBC13E7.03c	vts1	Smaug family RNA-binding protein Vts1	759.579
SPAC11E3.08c	nse6	Smc5-6 complex non-SMC subunit Nse6	751.699
SPAC4G8.10	gos1	SNARE Gos1	752.174
SPAC31A2.13c	sft1	SNARE Sft1	781.458
SPBC12C2.07c	srm1	spermidine synthase Srm1	735.105
SPAC1610.01	saf5	splicing factor Saf5	767.54
SPAC1D4.01	tls1	splicing factor Tls1	730.417
SPAC9.08c	NA	steroid reductase	737.99
SPBC20F10.07	ltc1	sterol transfer protein Ltc1	761.747
SPBC354.07c	osh42	sterol transfer protein Osh42	766.057
SPBC16A3.08c	oga1	Stm1 homolog Oga1	735.383
SPAC1002.12c	NA	succinate-semialdehyde dehydrogenase [NAD(P)+]	758.074
SPAC8E11.01c	suc2	sucrose alpha-glucosidase Suc2	766.055
SPBC27.08c	sua1	sulfate adenylyltransferase	797.593
SPBC2G5.06c	hmt2	sulfide-quinone oxidoreductase	759.359
SPCC584.01c	met10	sulfite reductase NADPH flavoprotein subunit	765.792
SPBC36B7.02	svf2	Svf1 family protein, lipocalin superfamily Svf2	744.008
SPAC2G11.10c	uba42	thiosulfate sulfurtransferase, URM1 activating enzyme E1-type Uba42	756.78
SPBC30D10.10c	tor1	TORC2 serine/threonine protein kinase Tor1	738.71
SPAC25B8.09	NA	trans-aconitate 3-methyltransferase	763.49
SPCC16C4.14c	sfc4	transcription factor TFIIIC complex subunit Sfc4	749.95
SPAC630.14c	tup12	transcriptional corepressor Tup12	755.846
SPAC3A11.03	efm3	translation elongation factor EF2 methyltransferase Efm3	756.867
SPCC11E10.07c	gcn3	translation initiation factor eIF2B alpha subunit Gcn3	763.4
SPAC1399.02	NA	transmembrane transporter	740.891
SPBPB10D8.07c	NA	transmembrane transporter	743.159
SPBPB10D8.05c	NA	transmembrane transporter	774.048
SPAC19G12.15c	tpp1	trehalose-6-phosphate phosphatase Tpp1	777.868
SPAC17D4.04	trm401	tRNA (cytosine-5-)-methyltransferase	797.121
SPBC800.08	gcd10	tRNA (m1A) methyltransferase non-catalytic subunit Gcd10	747.454
SPAC343.15	tit1	tRNA isopentenyltransferase Tit1	764.824
SPBC887.11	pus2	tRNA pseudouridine synthase Pus2	787.743
SPAC16.04	dus3	tRNA/mRNA dihydrouridine synthase Dus3	738.469
SPCC777.15	dus4	tRNA/mRNA dihydrouridine synthase Dus4	760.381
SPCC162.01c	snp27	U4/U6 x U5 tri-snRNP complex subunit	783.434
SPCC1682.12c	ubp16	ubiquitin C-terminal hydrolase Ubp16	780.608
SPBP8B7.21	ubp3	ubiquitin C-terminal hydrolase Ubp3	730.95
SPBP8B7.23	rnf10	ubiquitin-protein ligase E3	736.086
SPCC1223.01	NA	ubiquitin-protein ligase E3 involved in rescue of stalled ribosomes	788.081
SPBC14F5.10c	NA	ubiquitin-protein ligase E3, unknown biological role, implicated in protein catabolic process	795.766
SPBC16G5.03	mrz1	ubiquitin-protein ligase E3/SUMO transferase, Topors, possibly associated with DNA damage	758.735
SPAC1002.17c	urg2	uracil phosphoribosyltransferase	780.221
SPCC1739.06c	met1	uroporphyrin methyltransferase Met1	797.796
SPCC794.10	ugp1	UTP-glucose-1-phosphate uridylyltransferase-like Ugp1	745.599
SPAC24C9.08	cps1	vacuolar carboxypeptidase	746.225
SPBC359.05	abc3	vacuolar heme ABC transmembrane exporter Abc3	738.485
SPBC14F5.13c	pho8	vacuolar membrane alkaline phosphatase	753.636
SPAC2G11.03c	vps45	vacuolar sorting protein Vps45	732.047
SPAC14C4.11	vtc2	vacuolar transporter chaperone (VTC) complex polyphosphate synthetase subunit Vtc2/3	741.556
SPCC126.01c	NA	WD repeat protein	786.72
SPAC3H5.08c	wdr44	WD repeat protein, human WDR44 family	792.377
SPAP32A8.02	NA	xylose and arabinose reductase	757.515
SPAC683.02c	NA	zf-CCHC type zinc finger protein, human ZCCHC9 ortholog, implicated in mRNA splicing	766.298
Short-lived gene deletion mutants
Systematic ID	Gene name	Product description	Area
SPAC8E11.02c	rad24	14-3-3 protein Rad24	176.025
SPBC23G7.12c	rpt6	19S proteasome base subcomplex ATPase subunit Rpt6	234.712
SPAC1420.03	rpn501	19S proteasome regulatory subunit Rpn501	233.803
SPBC3E7.16c	leu3	2-isopropylmalate synthase Leu3	203.741
SPBC19G7.02	abz2	4-amino-4-deoxychorismate lyase Abz2	195.51
SPAC1687.06c	rpl44	60S ribosomal protein L28/L44	174.862
SPAC1952.09c	NA	acetyl-CoA hydrolase	254.424
SPBC8E4.03	NA	agmatinase 2	175.202
SPAC1F7.09c	dal2	allantoicase Dal2	134.68
SPBC16D10.05	mok13	alpha-1,3-glucan synthase Mok13	165.35
SPBC359.01	NA	amino acid transmembrane transporter	265.663
SPCC584.13	NA	amino acid transmembrane transporter	256.768
SPBC19F8.06c	meu22	amino acid transmembrane transporter Meu22	165.02
SPBC21B10.08c	NA	antibiotic biosynthesis monooxygenase-like domain	227.801
SPCC736.11	37104	argonaute	278.278
SPAC13G7.07	arb2	argonaute binding protein 2	205.639
SPAC20G8.10c	atg6	autophagy associated beclin family protein Atg6	204.431
SPBC1861.05	NA	bifunctional pseudouridylate synthase/pseudouridine kinase	100
SPBC3D6.02	but2	But2 family protein But2, similar to cell surface molecules	236.012
SPAC23C11.08	php3	CCAAT-binding factor complex subunit Php3	179.552
SPAPB2C8.01	NA	cell surface glycoprotein, adhesion molecule	203.73
SPCC188.09c	pfl4	cell surface glycoprotein, flocculin Pfl4	191.287
SPAC26A3.10	cnt6	centaurin ADP ribosylation factor GTPase activating protein family	183.629
SPAC16C9.05	cph1	Clr6 histone deacetylase associated PHD finger protein Cph1	100
SPAC23G3.05c	NA	conserved endomembrane protein, RGS domain, implicated in signal transduction, cell polarity, possibly via membrane tethering	180.652
SPAC2C4.08	NA	conserved fungal protein	204.743
SPBC31F10.05	mug37	conserved fungal protein	258.799
SPAC30C2.05	erv14	cornichon family protein Erv14	196.057
SPAC17A2.06c	vps8	CORVET complex WD repeat subunit Vps8	271.243
SPBC28E12.04	cbp7	cytochrome b translation regulator Cbp7	209.409
SPAC22H10.09	cbp8	cytochrome b translation regulator Cbp8	187.675
SPAC1296.02	cox4	cytochrome c oxidase subunit IV	223.239
SPAC16A10.05c	dad1	DASH complex subunit Dad1	277.432
SPAC694.02	NA	DEAD/DEAH box helicase, human DDL60 and DDL60L ortholog, implicated in mRNA degradation	155.321
SPAC977.16c	dak2	dihydroxyacetone kinase Dak2	249.743
SPCC553.01c	dbl2	DNA recombination protein Dbl2	266.836
SPCC23B6.05c	ssb3	DNA replication factor A subunit Ssb3	178.543
SPBC582.10c	rhp1602	DNA translocase Rhp16b	143.623
SPBC530.05	prt1	DNA-binding transcription factor	274.067
SPBC530.08	NA	DNA-binding transcription factor, membrane-tethered	142.159
SPBC354.05c	sre2	DNA-binding transcription factor, membrane-tethered Sre2	179.879
SPAC1F7.11c	NA	DNA-binding transcription factor, zf-fungal binuclear cluster type	203.531
SPBC530.11c	NA	DNA-binding transcription factor, zf-fungal binuclear cluster type	168.974
SPBC16G5.17	NA	DNA-binding transcription factor, zf-fungal binuclear cluster type	256.093
SPAC17A5.11	rec12	DSB-forming protein Rec12/Spo11	255.156
SPAC343.20	NA	dubious	265.559
SPAC1786.04	NA	dubious	261.307
SPCC594.02c	NA	DUF2456 family conserved fungal protein	138.599
SPAC8E11.05c	NA	DUF5102 family conserved fungal protein, associated with clathrin coated vesicles	233.914
SPAC1296.04	mug65	dysferlin-like membrane trafficking protein Mug65	248.621
SPCC16A11.04	snx12	ER-vacuole tethering sorting nexin Snx12	257.857
SPAC1D4.05c	erd101	Erd1 homolog	223.422
SPBC215.14c	vps20	ESCRT III complex subunit Vps20	267.44
SPAC2G11.05c	alx1	ESCRT-III adaptor Alx1	262.374
SPBC2F12.03c	ebs1	EST1 family nonsense-mediated mRNA decay (NMD) pathway protein Ebs1	136.221
SPAC1782.08c	rex3	exonuclease Rex3	243.656
SPCC1739.07	cti1	exosome C1D family subunit Cti1	185.556
SPCC550.07	fah2	fatty-acid amide hydrolase	164.3
SPBC24C6.06	gpa1	G-protein alpha subunit	221.897
SPAC15E1.09	grx2	glutaredoxin Grx2	266.734
SPAC4D7.11	dsc4	Golgi Dsc E3 ligase complex subunit Dsc4	179.899
SPAC17D4.03c	cis4	Golgi zinc importer, CDF family, Cis4	259.246
SPBC3B9.05	hot15	helper of TIM Hot15	149.169
SPBC1711.13	his2	histidinol dehydrogenase His2	196.479
SPBCPT2R1.03	NA	hypothetical protein	132.923
SPBC365.10	arp5	Ino80 complex actin-like protein Arp5	188.235
SPBC800.11	NA	inosine-uridine preferring nucleoside hydrolase	144.231
SPCC1840.03	sal3	karyopherin/importin beta family nuclear import signal receptor Sal3	207.035
SPCC1620.07c	lnp1	lunapark Lnp1	197.568
SPAC26F1.08c	NA	malate transmembrane transporter	265.629
SPAC7D4.03c	ahk1	MAP kinase cascade scaffold protein Ahk1	253.434
SPBC1D7.05	byr2	MAP kinase kinase kinase Byr2	198.48
SPAC1006.09	win1	MAP kinase kinase kinase Win1	198.28
SPBC543.07	pek1	MAP kinase kinase Pek1	152.632
SPAC23A1.06c	cmk2	MAPK-activated protein kinase Cmk2	170.162
SPBC31F10.09c	nut2	mediator complex subunit Med10	100
SPAC15E1.07c	moa1	meiosis-specific kinetochore regulator (Meikin) Moa1	185.479
SPAC17A5.18c	rec25	meiotic recombination protein Rec25	207.337
SPAP14E8.04	oma1	metallopeptidase Oma1	251.06
SPBC4F6.06	kin1	microtubule affinity-regulating kinase Kin1	100
SPAC18G6.15	mal3	microtubule plus-end binding protein, EB1 family Mal3	127.416
SPAC6G10.03c	cld1	mitochondrial cardiolipin-specific phospholipase Cld1	256.073
SPAC227.03c	yea6	mitochondrial carrier, NAD Yea6	200.932
SPBC16A3.02c	NA	mitochondrial CH-OH group oxidoreductase, human RTN4IP1 ortholog, implicated in mitochondrial organization or tethering	172.306
SPBC947.14c	cbp6	mitochondrial complex III assembly protein Cbp6	259.88
SPAC22F3.06c	lon1	mitochondrial matrix Lon protease	208.643
SPAC1782.04	cox24	mitochondrial mRNA processing protein Cox24/Pet20	281.727
SPBC25B2.04c	mtg1	mitochondrial translation factor (GTPase) Mtg1	235.455
SPAC222.05c	mss1	mitochondrial tRNA wobble uridine modification GTPase Mss1	262.851
SPAC1F3.06c	spo15	mitotic and meiotic spindle pole body protein, gamma tubulin complex linker-related Spo15	131.079
SPBC1921.03c	mex67	mRNA export receptor, Tap, nucleoporin Mex67	227.319
SPCC1183.11	msy1	MS calcium ion channel protein Msy1	270.854
SPCC4B3.03c	mam301	multi-pass membrane and CBS domain protein, implicated in magnesium homeostasis and endomembrane organization	233.702
SPCC1919.12c	erm2	multi-spanning vacuolar membrane protease	219.416
SPCC31H12.02c	mug73	multispanning 7TM plasma membrane rhodopsin family protein, implicated in signalling	224.95
SPCC1442.17c	ist1	MVB sorting pathway protein Ist1	278.27
SPAC29A4.05	cam2	myosin I light chain Cam2	242.828
SPAC3C7.14c	obr1	NAD(P)H dehydrogenase (quinone)	100
SPCC1442.16c	zta1	NADPH quinone oxidoreductase/ARE-binding protein	166.734
SPBC365.12c	ish1	nuclear envelope Ish domain protein Ish1	185.772
SPBC29A10.12	oxs1	oxidative stress transcription coactivator/ribosome recycling protein Oxs1	217.805
SPBC839.06	cta3	P-type ATPase, potassium exporting Cta3	179.919
SPAC17D4.01	pex7	peroxin-7	233.569
SPBC24C6.09c	NA	phosphoketolase family protein	275.984
SPAC6F6.01	cch1	plasma membrane calcium ion import channel Cch1	192.915
SPBC1683.09c	frp1	plasma membrane ferric-chelate reductase Frp1	247.118
SPBC29B5.02c	isp4	plasma membrane OPT oligopeptide transmembrane transporter family Isp4	196.479
SPAC24B11.12c	dnf2	plasma membrane phospholipid-translocating ATPase complex, ATPase subunit Dnf2	275
SPAC1639.02c	trk2	plasma membrane potassium ion transmembrane transporter Trk2	260.767
SPAC869.03c	NA	plasma membrane urea transmembrane transporter	205.942
SPAC3H8.09c	nab3	poly(A) binding protein Nab3	118.136
SPAC1782.06c	phb1	prohibitin Phb1	149.269
SPCC18.17c	NA	proteasome assembly chaperone	217.422
SPAC26F1.10c	pyp1	protein tyrosine phosphatase Pyp1	242.671
SPBP4H10.12	NA	protein with a role in ER insertion of tail-anchored membrane proteins	148.585
SPAC23D3.01	pdp3	PWWP domain protein, involved in chromatin remodeling	253.789
SPCC1259.11c	gyp2	Rab GAP Gyp2	204.646
SPCC297.05	NA	Rab GEF, implicated in endosomal transport	135.111
SPBC887.10	mcs4	response regulator Mcs4	169.076
SPCC777.13	vps35	retromer complex subunit Vps35	233.158
SPAC26A3.09c	rga2	RhoGAP Rga2	263.015
SPBC23G7.08c	rga7	RhoGAP Rga7	253.904
SPAC1751.04	loc1	ribosome biogenesis protein Loc1	273.668
SPBC1347.07	rex2	RNA exonuclease	276.737
SPBC651.09c	prf1	RNA polymerase II associated Paf1 complex	273.566
SPAC17A2.09c	csx1	RNA-binding protein Csx1	121.708
SPCC126.04c	sgf73	SAGA complex deubiquitinating submodule subunit Sgf73	270.232
SPBC713.09	NA	Schizosaccharomyces specific protein	260.566
SPAC1805.10	NA	Schizosaccharomyces specific protein	243.029
SPAC57A10.06	mug15	Schizosaccharomyces specific protein Mug15	186.103
SPCC1235.12c	mug146	Schizosaccharomyces specific protein Mug46	229.637
SPBC21C3.02c	dep1	Sds3-like family protein Dep1	233.872
SPAC227.11c	yos9	sensor for misfolded ER glycoproteins Yos9	276.939
SPAC1687.15	gsk3	serine/threonine protein kinase Gsk3	270.582
SPAC22G7.08	ppk8	serine/threonine protein kinase Ppk8	253.313
SPAC17G8.09	shg1	Set1C complex subunit Shg1	239.455
SPAC1071.04c	spc2	signal peptidase subunit Spc2	180.466
SPAC2F3.18c	NA	small endoribonuclease with 2 transmembrane domains	177.923
SPBC3E7.15c	lac1	sphingosine N-acyltransferase Lac1	143.054
SPCC1322.02	pxd1	structure-specific DNA nuclease regulator Pxd1	229.394
SPAC1556.02c	sdh1	succinate dehydrogenase Sdh1	225.161
SPAC1687.05	pli1	SUMO E3 ligase Pli1	266.23
SPAC29A4.02c	NA	translation elongation factor EF-1 gamma subunit	197.199
SPCC18.02	NA	transmembrane transporter	188.016
SPAC1B3.08	NA	TREX2 complex subunit-like (poorly characterized, implicated in transcription or splicing)	137.847
SPBC16D10.02	trm11	tRNA (guanine-N2-)-methyltransferase catalytic subunit Trm11	207.956
SPAC4G8.06c	trm12	tRNA 4-demethylwyosine alpha-amino-alpha-carboxypropyltransferase Trm12	233.938
SPCC16C4.06c	pus3	tRNA pseudouridine synthase Pus3	256.768
SPAC890.07c	rmt1	type I protein arginine N-methyltransferase Rmt1	242.339
SPCC1682.01	qcr9	ubiquinol-cytochrome-c reductase complex subunit 9	208.665
SPAC1687.12c	coq4	ubiquinone biosynthesis protein Coq4	100
SPBC18H10.08c	ubp4	ubiquitin C-terminal hydrolase Ubp4	260.399
SPBC2D10.20	ubc1	ubiquitin conjugating enzyme E2 Ubc1	199.253
SPAC11E3.04c	ubc13	ubiquitin conjugating enzyme E2 Ubc13	243.876
SPAC20H4.10	ufd2	ubiquitin-protein ligase E4 Ufd2	175.596
SPBC21C3.11	ubx4	UBX domain protein Ubx4	230.825
SPAC13G7.03	upf3	up-frameshift suppressor 3 family protein	195.403
SPCC737.04	NA	UPF0300 family protein 6	183.434
SPAC227.14	yfh7	uridine kinase Yfh7	278.024
SPBC713.07c	NA	vacuolar polyphosphatase	123.541
SPBC8D2.02c	vps68	vacuolar sorting protein Vps68	153.562
SPCC126.09	zip2	vacuolar zinc exporter, ZIP family, Zip2	255.713
SPAC19B12.07c	NA	zinc finger C2H2-type, human ZNF277 ortholog, implicated in transcriptional regulation	246.441
