# Supplementary material for: Antagonistic effects of mitochondrial matrix and intermembrane space proteases on yeast aging
Source: BMC Biol. 2022 Jul 12;20:160. doi: 10.1186/s12915-022-01352-w (PMC9277893; doi:10.1186/s12915-022-01352-w)
Supplement: Supplementary file 3 — Additional file 3: Table S3. Gene Ontology enrichment analysis. [file 12915_2022_1352_MOESM3_ESM.xlsx]

## Sheet: Table S3
Additional file 3: Table S3. Gene Ontology enrichment analysis
GO Biological Processes
Category	Term	Description	LogP	Log(q-value)	InTerm_InList	Symbols
GO Biological Processes	GO:0031098	stress-activated protein kinase signaling cascade	-4.34461	-0.700198	11/17	mak3,tdh1,byr2,pek1,mcs4,ppk11,sty1,ptc3,SPAC7D4.03c,pyp1,win1,rnc1,ada2,raf2,pab1,csk1,qcr9,pka1,ste20,SPBC2G5.02c,atp14,kin1,ppk8,sdh1,pom1,ppk15,gsk3,cox4,ndk1,SPAC3A11.07,ppk14,ago1,dsc3,rhp6,dsc4,png1,cbp6,upf3,rad24,SPAC30C2.07,ryh1,hta1,mas5,pli1,SPCC1442.02,SPCC1223.01,SPCC11E10.07c,mug81,SPBC13E7.03c,git5,rga7,rga2,rhp23
GO Biological Processes	GO:0010515	negative regulation of induction of conjugation with cellular fusion	-3.96204	-0.700198	9/13	git3,pka1,git5,git1,pab1,sty1,gpa2,rad24,gcn5,adn2,gpa1,tor1,byr2,ras1,mam4,esc1,ppk14,mfm2,pek1,ncs1,cam2,cch1,pyp1,tup12
GO Biological Processes	GO:0000050	urea cycle	-3.60007	-0.57764	5/5	SPBC1539.03c,arg12,car1,SPAC1F7.09c,arg3,SPBC8E4.03,SPAC17H9.13c
GO Biological Processes	GO:0055114	oxidation-reduction process	-2.65664	-0.139359	19/52	qcr9,SPCC1739.08c,SPCC794.10,frp1,hmt2,sua1,gpd1,tdh1,SPBC713.07c,SPBC713.03,idh2,sty1,sdh1,SPAC2F3.11,idp1,SPAC9E9.09c,cox4,SPAC3A11.07,obr1,atp14,ndk1
GO Biological Processes	GO:0006970	response to osmotic stress	-2.52709	-0.109094	9/18	ada2,glo1,gpd1,tor1,mcs4,sty1,ptc3,win1,tup12,mas5,hsp16,dsc3,tpp1,rhp6,tps1,ubc13,dsc4
GO Biological Processes	GO:0006535	cysteine biosynthetic process from serine	-2.25093	-0.0627992	4/5	cys2,SPBC428.11,cys11,cys12,SPBC15D4.09c,SPAC57A7.07c,alr1,his2,SPBC12C2.07c,SPBC1539.03c,tdh1,SPBC3B8.03,leu3,arg12,ilv1,lys1,SPAC17H9.13c,SPAC1952.09c,SPAC9E9.09c,SPAC4G9.15,arg3,lat1,SPCC584.01c,SPCC737.06c,hmt2,sua1
GO Biological Processes	GO:0000103	sulfate assimilation	-2.25093	-0.0627992	4/5	SPCC584.01c,SPCC1739.06c,sua1,SPAC4D7.06c
GO Biological Processes	GO:0006515	protein quality control for misfolded or incompletely synthesized proteins	-2.0745	-0.00750738	5/8	SPBC1709.14,ubp3,lon1,SPAP27G11.02,oma1
GO Biological Processes	GO:0070887	cellular response to chemical stimulus	-2.06406	-0.00750738	44/165	gst1,git3,zta1,SPCC1281.07c,SPCC737.06c,mak3,SPBC17D11.03c,glo1,pka1,SPBC1709.14,git5,SPBC2G5.02c,hmt2,SPBC2A9.02,gpa1,tor1,SPBC29A10.12,tdh1,byr2,git1,SPBC530.05,hsp16,mcs4,ubp3,SPAC227.11c,sty1,SPAC25B8.09,gpa2,SPAC2G11.10c,SPAC5H10.02c,cmk2,dsc3,php3,csx1,ras1,rhp6,pyp1,grx2,cip2,SPAC3G6.03c,dsc4,tup12,ppk14,mfm2
GO Biological Processes	GO:0035556	intracellular signal transduction	-2.05034	-0.00750738	39/143	git3,mak3,SPCC16A11.01,rnc1,SPBC16A3.08c,pka1,ste20,git5,efc25,tor1,tdh1,byr2,git1,rga7,kin1,pek1,mcs4,ppk11,pab1,sty1,ppk8,gpa2,pom1,cmk2,ptc3,rad24,SPAC7D4.03c,ras1,SPAC1F3.03,ncs1,cam2,pyp1,rga2,cch1,win1,SPAC30C2.07,SPAC6F12.06,mrc1,ryh1,SPCC297.05,SPBC2G5.02c,gpa1,mug80,SPAC227.11c,dsc3,rtr1,ppk15,pzh1,rhp6,gsk3,gyp51,csk1,dsc4,ppk14,mfm2,SPAC4F10.04,frp1,tup12
GO Biological Processes	GO:0010972	negative regulation of G2/M transition of mitotic cell cycle	-1.83171	0	9/22	ctp1,tor1,pab1,sty1,pom1,cmk2,rad24,pyp1,mrc1
GO Biological Processes	GO:0038203	TORC2 signaling	-1.62229	0	3/4	ste20,tor1,ryh1
GO Biological Processes	GO:0032774	RNA biosynthetic process	-1.57926	0	55/227	hif2,sgf73,ssb3,ada2,sfc4,SPCC965.10,ago1,raf2,cuf2,ker1,SPBC1861.07,pka1,SPBC16G5.17,cbp1,git5,rap1,adn2,SPBC530.08,nut2,SPBC2G5.02c,ngg1,rpt6,SPBC29A10.12,dep1,SPBC530.05,arp5,sre2,SPBC530.11c,pob3,SPBC651.09c,ell1,SPBP8B7.23,SPAC1F7.11c,sty1,gpa2,rtr1,SPAP14E8.02,php3,rad24,cph1,med20,SPAC30.02c,gcn5,SPAC1B3.08,rhp6,pyp1,arb2,esc1,csk1,tup12,png1,rmt1,SPAC3H8.08c,nab3,obr1,SPCC1442.02,git3,SPC…
GO Biological Processes	GO:0071027	nuclear RNA surveillance	-1.5472	0	4/7	cti1,ago1,SPAC1B3.08,cip2
GO Biological Processes	GO:0043087	regulation of GTPase activity	-1.45007	0	6/14	gyp2,rga7,SPAC23D3.03c,pab1,gyp51,rga2
GO Biological Processes	GO:0060341	regulation of cellular localization	-1.33937	0	10/30	pka1,ubp3,sty1,pom1,rad24,cnt6,ras1,ncs1,gsk3,gos1
GO Biological Processes	GO:0009895	negative regulation of catabolic process	-1.31598	0	4/8	rnc1,tor1,rhp23,csx1,SPBC13E7.03c,cip2
GO Cellular Components
Category	Term	Description	LogP	Log(q-value)	InTerm_InList	Symbols
GO Cellular Components	GO:0019897	Extrinsic component of plasma membrane	-2.35672	0	4/9	git5,gpa1,gpa2,pom1,rga7,apm4,cch1,coq4,SPAP8A3.13c,cox24
GO Cellular Components	GO:1990315	Mcs4 RR-MAPKKK complex	-2.28579	0	3/5	tdh1,mcs4,win1
GO Cellular Components	GO:0022625	Cytosolic large ribosomal subunit	-1.85055	0	14/88	rpl1902,rpl2302,rpl902,rpl1102,rpl102,rpl4301,rpl2101,rpl2801,rpl2401,rpl2002,rpl44,rpl302,rpl901,rpl501,mug82,rps1201,rps1901,rps1601,ubi3,rps101,rps1502,cbp6,cox24,btf3,SPCC1393.09c,SPCC162.01c,ago1,SPBC2G5.02c,spo5,nop52,csx1,SPAC1610.01,arb2,cip2,nab3,SPAC1751.04
GO Cellular Components	GO:0005886	Plasma membrane	-1.23635	0	33/298	mug73,git3,SPCC16A11.01,amt1,frp1,git5,SPBC1683.03c,isp4,gpa1,byr2,rga7,kin1,ish1,cta3,SPBPB10D8.06c,apm4,SPAC24B11.12c,gpa2,SPAC23G3.05c,pom1,ras1,SPAC1F3.03,ncs1,SPAC1399.02,gyp51,cch1,SPAC6C3.06c,SPAC1039.04,exg2,SPAC343.06c,SPAC869.03c,ppk14,cat1,SPCC188.09c,ste20,mok13,tdh1,vps20,SPBC947.04,cmk2,SPAC23C11.01,rad24,mal3,cam2,rga2,SPAPB2C8.01
GO Cellular Components	GO:0044232	Organelle membrane contact site	-1.2333	0	4/18	snx12,SPCC1442.05c,SPBC25H2.09,SPBC20F10.07,SPCC1235.11,SPAC24B11.09,SPAC17G6.15c,oxa101,gms1,aim27,lac1,SPAC23C11.01,sft1,SPAC6F12.04
GO Cellular Components	GO:0097038	Perinuclear endoplasmic reticulum	-1.15923	0	4/19	SPCC1183.11,SPBC20F10.07,SPAC23C11.01,pom34
GO Cellular Components	GO:0000124	SAGA complex	-1.15923	0	4/19	sgf73,ada2,ngg1,gcn5,ptf2,eaf6,png1,rpt6,spc2,rpn501
GO Cellular Components	GO:0005743	Mitochondrial inner membrane	-1.12377	0	21/180	SPCC1442.05c,qcr9,SPCC1235.11,mtg1,SPBC25H2.09,atp14,mug82,SPAC24B11.09,coq4,sty1,sdh1,SPAP27G11.02,oma1,SPAC227.03c,mss1,SPAC17G6.15c,SPAC6G10.03c,cox24,phb1,oxa101,cox4,cys12,SPAC3A11.07,SPCC1919.04,SPCC1620.07c,sal3,SPBC1709.14,nut2,mad1,rhp23,SPBC3B9.05,rpt6,mex67,ish1,spo7,rpn501,ndk1,pom34,lat1,SPCC777.15,sif2,SPBC17D11.03c,rex2,cys2,SPBC16G5.03,SPBC16A3.02c,rrf1,hmt2,sua1,SPBC28E12.04,rec6…
GO Cellular Components	GO:0005783	Endoplasmic reticulum	-1.05567	0	57/571	SPCC1919.04,SPCC18.02,SPCC1620.07c,SPCC594.02c,pdh1,SPCC1183.11,SPCC188.09c,SPCC126.09,SPCC550.08,SPBC1105.13c,frp1,aim27,pas4,SPBC16A3.02c,SPBC1683.03c,isp4,lac1,SPBC800.11,SPBC20F10.07,SPBC354.07c,ish1,alg6,erg28,SPBC947.04,SPBC8E4.03,cyp4,SPAC227.06,SPAC227.11c,SPAC24B11.12c,spc2,SPAC23G3.05c,SPAC227.03c,dsc3,SPAC23C11.01,alg8,cis4,pzh1,SPAC6G10.03c,vps66,SPAC1D4.05c,sft1,SPAC26F1.08c,cch1,SPA…
GO Cellular Components	GO:0031934	Mating-type region heterochromatin	-0.991498	0	5/30	ago1,raf2,hta1,cbp1,obr1,gcn5,rhp6,ssb3,rap1,mag1,mad1,dad1,moa1
GO Cellular Components	GO:0000935	Division septum	-0.981486	0	6/39	byr2,pek1,ppk11,cmk2,ras1,exg2,cam2,kin1,pom1,rga2
GO Cellular Components	GO:1990204	Oxidoreductase complex	-0.944353	0	5/31	lat1,qcr9,gpd1,sdh1,gcv1,SPCC1442.05c,SPBC25H2.09,atp14,SPAP27G11.02,cox4,vps35,aim27,git5,gpa1,vps20,apm4,spc2,gpa2,dsc3,vps8,cch1,gos1,dsc4,cbp6,mug82
GO Cellular Components	GO:0035861	Site of double-strand break	-0.927068	0	8/59	ctp1,ssb3,SPCC553.01c,SPCC2H8.05c,SPBC409.16c,pli1,rec12,rhp55
GO Cellular Components	GO:0010339	External side of cell wall	-0.900017	0	3/15	SPCC188.09c,SPBC947.04,SPAPB2C8.01,mok13,tdh1,exg2,SPAC30C2.07
GO Cellular Components	GO:0008023	Transcription elongation factor complex	-0.862543	0	4/24	SPBC1861.07,pob3,SPBC651.09c,ell1
GO Cellular Components	GO:0034708	Methyltransferase complex	-0.769993	0	4/26	raf2,trm11,gcd10,shg1
GO Cellular Components	GO:0005816	Spindle pole body	-0.572557	0	16/160	SPCC553.01c,SPCC2H8.05c,rap1,mad1,git1,spo7,apm4,chr3,spo15,gpa2,SPAC2G11.05c,rad24,mal3,ppk15,dad1,SPAC3H5.08c,SPCC1322.02,mex67,pab1,kin1,rga7,pom1,cmk2,ras1,cam2,rga2,exg2
GO Cellular Components	GO:0016592	Mediator complex	-0.552548	0	3/22	nut2,med20,csk1
GO Cellular Components	GO:0005773	Vacuole	-0.505916	0	19/199	SPCC70.10,snx12,SPCC584.13,SPCC1919.12c,SPCC16A11.01,SPCC126.09,SPCC550.08,pka1,SPBC14F5.13c,abc3,alg6,SPBC713.07c,cta3,SPBC8E4.03,SPAC14C4.11,SPAC750.06c,pzh1,SPAC8E11.01c,mug65,SPCC1442.05c,qcr9,SPCC1235.11,gms1,sal3,pex1,aim27,pas4,mtg1,lac1,SPBC25H2.09,atp14,omh1,vps20,erg28,mug82,SPAC24B11.09,vps45,apm4,coq4,sty1,sdh1,spc2,SPAP27G11.02,oma1,SPAC227.03c,mss1,dsc3,SPAC23C11.01,alg8,SPAC17G6.15…
GO Cellular Components	GO:0005628	Prospore membrane	-0.496359	0	4/34	mok13,cmk2,cam2,mug65
